# Supplementary material for: Whole Genome Assembly of a Hybrid Trypanosoma cruzi Strain Assembled with Nanopore Sequencing Alone
Source: bioRxiv. 2023 Jul 27:2023.07.27.550875. Preprint. [Version 1] doi: 10.1101/2023.07.27.550875 (PMC10402163; doi:10.1101/2023.07.27.550875)
Supplement: Supplement 2 [file media-2.xlsx]

## Sheet: tbrucei_peak1_table
Annotation	Frequency
hypothetical protein, conserved	1899
Trypanosomal VSG domain containing protein, putative	457
hypothetical protein	405
Retrotransposon hot spot protein, putative	383
Trypanosome variant surface glycoprotein (A-type), putative	352
Trypanosomal VSG domain/Trypanosome variant surface glycoprotein C-terminal domain containing protein, putative	281
Trypanosome variant surface glycoprotein (A-type)/Trypanosome variant surface glycoprotein C-terminal domain containing protein, putative	110
Reverse transcriptase (RNA-dependent DNA polymerase), putative	106
Trypanosome variant surface glycoprotein C-terminal domain containing protein, putative	93
Endonuclease-reverse transcriptase, putative	85
Adenylate and Guanylate cyclase catalytic domain containing protein, putative	50
Reverse transcriptase (RNA-dependent DNA polymerase)/RNase H, putative	44
RNase H, putative	40
Protein of unknown function (DUF1181), putative	39
Endonuclease-reverse transcriptase/Reverse transcriptase (RNA-dependent DNA polymerase)/RNase H, putative	39
ESAG protein, putative	29
Protein kinase domain/Protein tyrosine kinase, putative	28
Endonuclease-reverse transcriptase/Reverse transcriptase (RNA-dependent DNA polymerase), putative	26
RNA recognition motif. (a.k.a. RRM, RBD, or RNP domain), putative	23
IGP family C-type lectin domain containing protein, putative	21
WD domain, G-beta repeat, putative	19
Transmembrane amino acid transporter protein/Tryptophan/tyrosine permease family, putative	17
Periplasmic binding protein/Adenylate and Guanylate cyclase catalytic domain containing protein, putative	16
Leucine Rich repeat, putative	16
Invariant surface glycoprotein, putative	12
Glutamic acid/alanine-rich protein of Trypanosoma, putative	12
Core histone H2A/H2B/H3/H4/Histone-like transcription factor (CBF/NF-Y) and archaeal histone, putative	12
BT1 family, putative	12
Core histone H2A/H2B/H3/H4, putative	11
Transmembrane amino acid transporter protein, putative	10
Sugar (and other) transporter/Major Facilitator Superfamily, putative	10
Zinc finger, C3HC4 type (RING finger) containing protein, putative	9
Tryptophan/tyrosine permease family/Transmembrane amino acid transporter protein, putative	9
Hsp70 protein/MreB/Mbl protein, putative	9
Histidine kinase-, DNA gyrase B-, and HSP90-like ATPase/Hsp90 protein, putative	9
Protein of unknown function (DUF2974), putative	8
Mitochondrial carrier protein, putative	8
Microtubule binding/Kinesin motor domain containing protein, putative	8
DnaJ domain containing protein, putative	8
Zinc finger, C3HC4 type (RING finger)/Leucine Rich Repeat, putative	7
SET domain containing protein, putative	7
Retrotransposon hot spot protein/Endonuclease-reverse transcriptase/Reverse transcriptase (RNA-dependent DNA polymerase)/RNase H, putative	7
Nucleoside transporter, putative	7
Calcineurin-like phosphoesterase, putative	7
Tubulin/FtsZ family, GTPase domain/Tubulin C-terminal domain containing protein, putative	6
Protein tyrosine kinase/Protein kinase domain containing protein, putative	6
Protein kinase domain/Protein tyrosine kinase/Kinase-like, putative	6
Galactosyltransferase, putative	6
Dual specificity phosphatase, catalytic domain containing protein, putative	6
Domain of unknown function (DUF1935)/Calpain family cysteine protease, putative	6
BNR repeat-like domain containing protein, putative	6
TCP-1/cpn60 chaperonin family, putative	5
Roadblock/LC7 domain containing protein, putative	5
Rab-GTPase-TBC domain containing protein, putative	5
Protein phosphatase 2C, putative	5
non-haem dioxygenase in morphine synthesis N-terminal/2OG-Fe(II) oxygenase superfamily, putative	5
NLI interacting factor-like phosphatase, putative	5
Cyclophilin type peptidyl-prolyl cis-trans isomerase/CLD, putative	5
ADP-ribosylation factor family/Signal recognition particle receptor beta subunit/50S ribosome-binding GTPase/Ras of Complex, Roc, domain of DAPkinase/Gtr1/RagA G protein conserved region/Ras family, putative	5
Procyclic acidic repetitive protein (PARP), putative	4
Major Facilitator Superfamily/Nodulin-like, putative	4
LSM domain containing protein, putative	4
Leishmanolysin, putative	4
Kinetoplastid membrane protein 11, putative	4
Iron/manganese superoxide dismutases, alpha-hairpin domain/Iron/manganese superoxide dismutases, C-terminal domain containing protein, putative	4
Dynein light chain type 1, putative	4
DEAD/DEAH box helicase/Type III restriction enzyme, res subunit/Helicase conserved C-terminal domain containing protein, putative	4
ABC transporter, putative	4
2OG-Fe(II) oxygenase superfamily, putative	4
Zinc finger, C3HC4 type (RING finger)/RING-type zinc-finger/zinc-RING finger domain/Ring finger domain/Prokaryotic RING finger family 4, putative	3
Zinc finger C-x8-C-x5-C-x3-H type (and similar), putative	3
Tubulin-tyrosine ligase family, putative	3
Tetratricopeptide repeat, putative	3
RNA pseudouridylate synthase, putative	3
RING-variant domain containing protein, putative	3
Ribosomal protein L11, N-terminal domain/Ribosomal protein L11, RNA binding domain containing protein, putative	3
Retrotransposon hot spot protein/Endonuclease-reverse transcriptase, putative	3
Protein kinase domain containing protein, putative	3
PAP2 superfamily, putative	3
Oxidoreductase FAD-binding domain/Oxidoreductase NAD-binding domain containing protein, putative	3
META domain containing protein, putative	3
Kelch motif/Galactose oxidase, central domain containing protein, putative	3
impB/mucB/samB family/IMS family HHH motif/impB/mucB/samB family C-terminal domain containing protein, putative	3
Glycosyl hydrolase family 47, putative	3
FKBP-type peptidyl-prolyl cis-trans isomerase, putative	3
EF-hand domain/EF-hand domain pair, putative	3
EF-hand domain pair, putative	3
EamA-like transporter family/Solute carrier family 35, putative	3
Dpy-30 motif containing protein, putative	3
DEAD/DEAH box helicase/Helicase conserved C-terminal domain/Helicase associated domain (HA2)/Oligonucleotide/oligosaccharide-binding (OB)-fold, putative	3
DEAD/DEAH box helicase/Helicase conserved C-terminal domain containing protein, putative	3
Complex 1 protein (LYR family), putative	3
Adenosine/AMP deaminase, putative	3
Actin, putative	3
3'5'-cyclic nucleotide phosphodiesterase, putative	3
3' exoribonuclease family, domain 1, putative	3
Zinc-binding dehydrogenase, putative	2
XRN 5'-3' exonuclease N-terminus, putative	2
Ubiquitin-conjugating enzyme, putative	2
Tubulin binding cofactor C, putative	2
Translation initiation factor SUI1, putative	2
TLD, putative	2
Synaptobrevin, putative	2
START domain containing protein, putative	2
Soluble NSF attachment protein, SNAP, putative	2
SCAMP family, putative	2
RNB domain containing protein, putative	2
Ribosomal protein S28e, putative	2
Ribosomal protein S21e, putative	2
Ribosomal protein L22p/L17e, putative	2
Ribosomal protein L1p/L10e family, putative	2
Ribosomal protein L19e, putative	2
PX domain containing protein, putative	2
Putative GTPase activating protein for Arf, putative	2
PUB domain containing protein, putative	2
Protein tyrosine kinase/Protein kinase domain/Kinase-like, putative	2
Protein tyrosine kinase/Protein kinase domain/Fungal protein kinase, putative	2
Protein kinase domain/Protein tyrosine kinase/PH domain containing protein, putative	2
Protein kinase domain/Protein tyrosine kinase/Kinase-like/PH domain containing protein, putative	2
Proteasome subunit A N-terminal signature/Proteasome subunit, putative	2
Proteasome complex subunit Rpn13 ubiquitin receptor, putative	2
Programmed cell death protein 2, C-terminal putative domain containing protein, putative	2
Prefoldin subunit, putative	2
Phytanoyl-CoA dioxygenase (PhyH), putative	2
Phosphate transporter family, putative	2
Phosducin/Thioredoxin, putative	2
Nucleotide-sugar transporter, putative	2
MORN repeat, putative	2
Mob1/phocein family, putative	2
MIF4G domain containing protein, putative	2
META domain/Domain of unknown function (DUF1935), putative	2
Malic enzyme, N-terminal domain/Malic enzyme, NAD binding domain containing protein, putative	2
Major Facilitator Superfamily, putative	2
Lipase (class 3), putative	2
Leucine Rich Repeat, putative	2
LEM3 (ligand-effect modulator 3) family / CDC50 family, putative	2
KOW motif/Ribosomal L27e protein family, putative	2
Kinesin motor domain/Microtubule binding, putative	2
Kelch motif containing protein, putative	2
JAB1/Mov34/MPN/PAD-1 ubiquitin protease, putative	2
Initiation factor 2 subunit family, putative	2
impB/mucB/samB family/impB/mucB/samB family C-terminal domain containing protein, putative	2
Histone deacetylase domain containing protein, putative	2
Histidine phosphatase superfamily (branch 1), putative	2
GNS1/SUR4 family, putative	2
Glucosamine-6-phosphate isomerases/6-phosphogluconolactonase, putative	2
Gamma tubulin complex component N-terminal/Gamma tubulin complex component C-terminal, putative	2
Endonuclease/Exonuclease/phosphatase family, putative	2
EF-hand domain pair/EF hand, putative	2
Domain of unknown function (DUF1935), putative	2
DEAD/DEAH box helicase/Helicase conserved C-terminal domain/Domain of unknown function (DUF4217), putative	2
Cytochrome c oxidase biogenesis protein Cmc1 like, putative	2
Cullin family/Cullin protein neddylation domain containing protein, putative	2
CRAL/TRIO domain containing protein, putative	2
Component of IIS longevity pathway SMK-1, putative	2
Clathrin adaptor complex small chain, putative	2
Cation efflux family, putative	2
Brix domain containing protein, putative	2
Autophagy protein Atg8 ubiquitin like/Ubiquitin-like autophagy protein Apg12, putative	2
ATPase family associated with various cellular activities (AAA)/Peptidase family M41, putative	2
ATPase family associated with various cellular activities (AAA)/AAA+ lid domain/Peptidase family M41, putative	2
ATPase family associated with various cellular activities (AAA), putative	2
ATP synthase alpha/beta family, nucleotide-binding domain/ATP synthase alpha/beta chain, C terminal domain containing protein, putative	2
Ankyrin repeats (3 copies)/Ankyrin repeats (many copies)/Ankyrin repeat, putative	2
Ankyrin repeats (3 copies)/Ankyrin repeat/Ankyrin repeats (many copies), putative	2
Aminotransferase class I and II, putative	2
Amastin surface glycoprotein, putative	2
ADP-ribosylation factor family/Ras of Complex, Roc, domain of DAPkinase/Ras family, putative	2
ADP-ribosylation factor family/50S ribosome-binding GTPase/Ras of Complex, Roc, domain of DAPkinase/Ras family, putative	2
ABC transporter transmembrane region/ABC transporter, putative	2
AAA domain/PIF1-like helicase, putative	2
Zn-finger in Ran binding protein and others/FYVE zinc finger containing protein, putative	1
Zn-finger in Ran binding protein and others, putative	1
Zinc knuckle, putative	1
Zinc finger, C3HC4 type (RING finger)/RING-type zinc-finger/zinc-RING finger domain/Ring finger domain/Prokaryotic RING finger family 4/ADP-ribosylation factor family/Ras of Complex, Roc, domain of DAPkinase/Ras family, putative	1
Zinc finger, C3HC4 type (RING finger)/RING-type zinc-finger/zinc-RING finger domain/ADP-ribosylation factor family/Ras of Complex, Roc, domain of DAPkinase/Ras family, putative	1
Zinc finger, C3HC4 type (RING finger)/RING-type zinc-finger containing protein, putative	1
Zinc finger, C3HC4 type (RING finger)/BspA type Leucine rich repeat region (6 copies)/Leucine Rich Repeat, putative	1
Zinc finger, C3HC4 type (RING finger)/BspA type Leucine rich repeat region (6 copies), putative	1
Zinc finger, C2H2 type, putative	1
YL1 nuclear protein, putative	1
YIF1, putative	1
YEATS family, putative	1
XRN 5'-3' exonuclease N-terminus/Xrn1 helical domain containing protein, putative	1
XPC-binding domain containing protein, putative	1
WW domain/Zinc finger C-x8-C-x5-C-x3-H type (and similar), putative	1
WW domain containing protein, putative	1
WD domain, G-beta repeat/Dip2/Utp12 Family, putative	1
WD domain, G-beta repeat/Coatomer WD associated region containing protein, putative	1
WD domain, G-beta repeat/Anaphase-promoting complex subunit 4 WD40 domain/con80 domain of Katanin, putative	1
WD domain, G-beta repeat/Anaphase-promoting complex subunit 4 WD40 domain containing protein, putative	1
VRR-NUC domain containing protein, putative	1
Vps54-like protein, putative	1
Vps16, N-terminal region/Vps16, C-terminal region containing protein, putative	1
von Willebrand factor type A domain/Ssl1-like, putative	1
von Willebrand factor type A domain containing protein, putative	1
Vitamin K epoxide reductase family, putative	1
VHS domain/Microtubule binding/Kinesin motor domain containing protein, putative	1
Vesicle coat protein involved in Golgi to plasma membrane transport, putative	1
Variant-surface-glycoprotein phospholipase C/Phosphatidylinositol-specific phospholipase C, X domain containing protein, putative	1
VAD1 Analog of StAR-related lipid transfer domain containing protein, putative	1
Vacuolar sorting protein 9 (VPS9) domain containing protein, putative	1
Vacuolar sorting 38 and autophagy-related subunit 14, putative	1
UvrB/uvrC motif containing protein, putative	1
UTP--glucose-1-phosphate uridylyltransferase, putative	1
Uracil phosphoribosyltransferase, putative	1
Uracil DNA glycosylase superfamily, putative	1
Uncharacterized ACR, COG1678, putative	1
Uncharacterised protein family (UPF0220), putative	1
Uncharacterised conserved protein, putative	1
UEV domain/Zinc finger, C3HC4 type (RING finger) containing protein, putative	1
Ubiquitin-like domain/CAP-Gly domain containing protein, putative	1
Ubiquitin-like domain containing protein, putative	1
Ubiquitin-like autophagy protein Apg12, putative	1
Ubiquitin family/UBA/TS-N domain containing protein, putative	1
Ubiquitin family, putative	1
Ubiquitin carboxyl-terminal hydrolase/ICP0-binding domain of Ubiquitin-specific protease 7/Ubiquitin-specific protease C-terminal, putative	1
Ubiquitin carboxyl-terminal hydrolase, putative	1
Ubiquitin carboxyl-terminal hydrolase, family 1, putative	1
Ubiquinol-cytochrome C reductase hinge protein, putative	1
ubiE/COQ5 methyltransferase family/Methyltransferase domain containing protein, putative	1
UAA transporter family, putative	1
Tyrosyl-DNA phosphodiesterase, putative	1
Type IVb secretion, IcmS, effector-recruitment, putative	1
Type III restriction enzyme, res subunit/SNF2 family N-terminal domain/DEAD/DEAH box helicase/Helicase conserved C-terminal domain containing protein, putative	1
Type III restriction enzyme, res subunit/DEAD/DEAH box helicase/Helicase conserved C-terminal domain containing protein, putative	1
Type III restriction enzyme, res subunit/DEAD_2/Helicase C-terminal domain containing protein, putative	1
twin BRCT domain/BRCA1 C Terminus (BRCT) domain/Regulator of Ty1 transposition protein 107 BRCT domain containing protein, putative	1
Tubulin binding cofactor A, putative	1
TT viral ORF2, putative	1
tRNA synthetases class I (I, L, M and V)/tRNA synthetases class I (M)/Anticodon-binding domain of tRNA, putative	1
tRNA synthetases class I (I, L, M and V)/tRNA synthetases class I (M), putative	1
tRNA synthetases class I (E and Q), catalytic domain/tRNA synthetases class I (E and Q), anti-codon binding domain containing protein, putative	1
tRNA pseudouridine synthase, putative	1
tRNA (Uracil-5-)-methyltransferase/Methyltransferase small domain/Ribosomal protein L11 methyltransferase (PrmA)/Conserved hypothetical protein 95/Methyltransferase domain/RNA cap guanine-N2 methyltransferase, putative	1
TrkA-N domain containing protein, putative	1
Transport protein particle (TRAPP) component, putative	1
Transmembrane protein, putative	1
Transmembrane protein 65, putative	1
Transmembrane amino acid transporter protein/Tryptophan/tyrosine permease family/Amino acid permease, putative	1
Translation machinery-associated protein 16, putative	1
Transketolase, pyrimidine binding domain/Transketolase, C-terminal domain containing protein, putative	1
TPR repeat/DnaJ domain containing protein, putative	1
Torus domain containing protein, putative	1
Toprim domain/DNA topoisomerase/GRF zinc finger containing protein, putative	1
TLC domain containing protein, putative	1
Tim10/DDP family zinc finger containing protein, putative	1
Thymidylate kinase, putative	1
Thymidine kinase, putative	1
Threonyl and Alanyl tRNA synthetase second additional domain containing protein, putative	1
Thioredoxin/Glutaredoxin, putative	1
Thioredoxin, putative	1
Thioredoxin-like, putative	1
Thiamin pyrophosphokinase, vitamin B1 binding domain containing protein, putative	1
Tetratricopeptide repeat/Uncharacterised protein family (UPF0121), putative	1
Tetratricopeptide repeat/PPP5 TPR repeat region/Calcineurin-like phosphoesterase, putative	1
Tetratricopeptide repeat/Potential Monad-binding region of RPAP3, putative	1
Tetrapyrrole (Corrin/Porphyrin) Methylases, putative	1
Temperature dependent protein affecting M2 dsRNA replication, putative	1
Telomere recombination/Putative GTP-binding controlling metal-binding, putative	1
Tellurite resistance protein TehB/Protein of unknown function (DUF1698)/Methyltransferase domain/Ribosomal protein L11 methyltransferase (PrmA)/Mycolic acid cyclopropane synthetase/Methyltransferase small domain containing protein, putative	1
Tctex-1 family, putative	1
TBPIP/Hop2 winged helix domain containing protein, putative	1
Synaptotagmin-like mitochondrial-lipid-binding domain/C2 domain containing protein, putative	1
Symplekin tight junction protein C terminal, putative	1
Surface antigen, putative	1
Sucrase/ferredoxin-like, putative	1
Stage II sporulation protein E (SpoIIE), putative	1
STAG domain containing protein, putative	1
SRP54-type protein, helical bundle domain/SRP54-type protein, GTPase domain/CobW/HypB/UreG, nucleotide-binding domain/Signal peptide binding domain containing protein, putative	1
SRP54-type protein, GTPase domain/Conserved hypothetical ATP binding protein, putative	1
Squalene/phytoene synthase, putative	1
Spt5 transcription elongation factor, acidic N-terminal/Early transcription elongation factor of RNA pol II, NGN section, putative	1
SPRY domain/Ankyrin repeats (many copies)/Ankyrin repeats (3 copies)/Ankyrin repeat, putative	1
SPRY domain containing protein, putative	1
SpoU rRNA Methylase family, putative	1
Splicing factor 3B subunit 10 (SF3b10), putative	1
Spinocerebellar ataxia type 10 protein domain containing protein, putative	1
Sphingolipid Delta4-desaturase (DES)/Fatty acid desaturase, putative	1
SPFH domain / Band 7 family, putative	1
snRNA-activating protein of 50kDa MW C terminal, putative	1
Snf7, putative	1
SNF2 family N-terminal domain/Zinc finger, C3HC4 type (RING finger)/Helicase conserved C-terminal domain containing protein, putative	1
SNARE associated Golgi protein, putative	1
Signal recognition particle receptor beta subunit/50S ribosome-binding GTPase/Elongation factor Tu GTP binding domain containing protein, putative	1
short chain dehydrogenase/KR domain/Enoyl-(Acyl carrier protein) reductase, putative	1
short chain dehydrogenase/Enoyl-(Acyl carrier protein) reductase, putative	1
Serine incorporator (Serinc), putative	1
SelR domain containing protein, putative	1
Sel1 repeat, putative	1
Sec23/Sec24 zinc finger/Sec23/Sec24 trunk domain/Sec23/Sec24 beta-sandwich domain/Sec23/Sec24 helical domain/Gelsolin repeat, putative	1
Sec23/Sec24 trunk domain/Sec23/Sec24 beta-sandwich domain/Sec23/Sec24 helical domain/Gelsolin repeat, putative	1
Sec1 family, putative	1
SCO1/SenC, putative	1
Scd6-like Sm domain containing protein, putative	1
SacI homology domain/Protein of unknown function, DUF547, putative	1
S1/P1 Nuclease, putative	1
RS4NT (NUC023) domain/S4 domain/Ribosomal family S4e/KOW motif/40S ribosomal protein S4 C-terminus, putative	1
Root hair defective 3 GTP-binding protein (RHD3), putative	1
RNA-binding signal recognition particle 68, putative	1
RNA recognition motif. (a.k.a. RRM, RBD, or RNP domain)/Hinge domain of cleavage stimulation factor subunit 2, putative	1
RNA polymerase Rpb3/Rpb11 dimerisation domain containing protein, putative	1
RNA polymerase III transcription factor (TF)IIIC subunit HTH domain containing protein, putative	1
RNA polymerase beta subunit/RNA polymerase Rpb2, domain 2/RNA polymerase Rpb2, domain 3/RNA polymerase Rpb2, domain 4/RNA polymerase Rpb2, domain 5/RNA polymerase Rpb2, domain 6/RNA polymerase Rpb2, domain 7, putative	1
RNA ligase/T4 RNA ligase 2 C-terminal, putative	1
RNA helicase (UPF2 interacting domain)/AAA domain containing protein, putative	1
RNA binding activity-knot of a chromodomain/MYST family zinc finger domain/MOZ/SAS family, putative	1
RmlD substrate binding domain/Polysaccharide biosynthesis protein/NAD dependent epimerase/dehydratase family/3-beta hydroxysteroid dehydrogenase/isomerase family/GDP-mannose 4,6 dehydratase, putative	1
RING-H2 zinc finger domain/Ring finger domain/Zinc finger, C3HC4 type (RING finger)/Anaphase-promoting complex subunit 11 RING-H2 finger containing protein, putative	1
Ring finger domain/Zinc finger, C3HC4 type (RING finger)/RING-H2 zinc finger domain containing protein, putative	1
Ring finger domain/Zinc finger, C3HC4 type (RING finger)/PHD-finger containing protein, putative	1
Right handed beta helix region/Periplasmic copper-binding protein (NosD), putative	1
Ribulose-phosphate 3 epimerase family, putative	1
Ribosomal_S17 N-terminal/Ribosomal protein S17, putative	1
Ribosomal silencing factor during starvation, putative	1
Ribosomal S13/S15 N-terminal domain/Ribosomal protein S15, putative	1
Ribosomal RNA adenine dimethylase/Methyltransferase domain containing protein, putative	1
Ribosomal RNA adenine dimethylase, putative	1
Ribosomal Proteins L2, C-terminal domain containing protein, putative	1
Ribosomal proteins 50S-L15, 50S-L18e, 60S-L27A, putative	1
Ribosomal protein S8e, putative	1
Ribosomal protein S8, putative	1
Ribosomal protein S27a, putative	1
Ribosomal protein S27, putative	1
Ribosomal protein S2, putative	1
Ribosomal protein S19e, putative	1
Ribosomal protein L7Ae/L30e/S12e/Gadd45 family, putative	1
Ribosomal protein L7/L12 C-terminal domain containing protein, putative	1
Ribosomal protein L44, putative	1
Ribosomal protein L32, putative	1
Ribosomal protein L24e, putative	1
Ribosomal protein L10/Insertion domain in 60S ribosomal protein L10P, putative	1
Ribosomal prokaryotic L21 protein, putative	1
Ribosomal L38e protein family, putative	1
Ribonuclease H2 non-catalytic subunit (Ylr154p-like), putative	1
Rhodanese-like domain/Domain of unknown function (DUF1930), putative	1
Rhodanese-like domain containing protein, putative	1
RF-1 domain containing protein, putative	1
Retrotransposon hot spot protein/Endonuclease-reverse transcriptase/Reverse transcriptase (RNA-dependent DNA polymerase), putative	1
Reticulon, putative	1
Regulatory subunit of type II PKA R-subunit, putative	1
Regulator of chromosome condensation (RCC1) repeat, putative	1
Regulated-SNARE-like domain/Synaptobrevin, putative	1
Region in Clathrin and VPS/Zinc-finger containing protein, putative	1
Raptor N-terminal CASPase like domain containing protein, putative	1
Rad51/recA bacterial DNA recombination protein, putative	1
R3H domain/DEAD/DEAH box helicase/Helicase conserved C-terminal domain/Helicase associated domain (HA2), putative	1
Pyridine nucleotide-disulphide oxidoreductase/Pyridine nucleotide-disulphide oxidoreductase, dimerisation domain containing protein, putative	1
Pyridine nucleotide-disulphide oxidoreductase/Glucose inhibited division protein A/FAD dependent oxidoreductase/FAD binding domain/NAD(P)-binding Rossmann-like domain/Oxidoreductase NAD-binding domain containing protein, putative	1
Pyridine nucleotide-disulphide oxidoreductase/Flavin-binding monooxygenase-like/NAD(P)-binding Rossmann-like domain/L-lysine 6-monooxygenase (NADPH-requiring), putative	1
Pyridine nucleotide-disulphide oxidoreductase, putative	1
Putative zinc-RING and/or ribbon, putative	1
Putative undecaprenyl diphosphate synthase, putative	1
Putative S-adenosyl-L-methionine-dependent methyltransferase, putative	1
Putative papain-like cysteine peptidase (DUF1796), putative	1
Pumilio-family RNA binding repeat, putative	1
PRP38 family, putative	1
Protein-tyrosine phosphatase/Cyclin-dependent kinase inhibitor 3 (CDKN3)/Dual specificity phosphatase, catalytic domain containing protein, putative	1
Protein tyrosine phosphatase-like protein, PTPLA, putative	1
Protein tyrosine kinase/Protein kinase domain/PH domain containing protein, putative	1
Protein similar to CwfJ C-terminus 1/Scavenger mRNA decapping enzyme C-term binding/HIT domain containing protein, putative	1
Protein of unknown function DUF84, putative	1
Protein of unknown function (DUF789), putative	1
Protein of unknown function (DUF775), putative	1
Protein of unknown function (DUF523), putative	1
Protein of unknown function (DUF3808), putative	1
Protein of unknown function (DUF3648), putative	1
Protein of unknown function (DUF1749), putative	1
Protein of unknown function (DUF1308), putative	1
Protein of unknown function (DUF1077), putative	1
Protein kinase domain/Protein tyrosine kinase/RIO1 family, putative	1
Protein kinase domain/Protein tyrosine kinase/Periplasmic copper-binding protein (NosD)/Right handed beta helix region containing protein, putative	1
Protein kinase domain/Protein tyrosine kinase/Lipopolysaccharide kinase (Kdo/WaaP) family/RIO1 family/Kinase-like, putative	1
Protein kinase domain/Protein tyrosine kinase/Fungal protein kinase, putative	1
Proteasome subunit, putative	1
Proteasome activator pa28 beta subunit, putative	1
Prolyl oligopeptidase family/Dienelactone hydrolase family, putative	1
Proline dehydrogenase, putative	1
Profilin, putative	1
Probable Zinc-ribbon domain containing protein, putative	1
Prim-pol family 5/Primase C terminal 2 (PriCT-2), putative	1
Presenilin enhancer-2 subunit of gamma secretase, putative	1
Pre-mRNA-splicing factor of RES complex, putative	1
pre-mRNA processing factor 4 (PRP4) like/WD domain, G-beta repeat, putative	1
PRA1 family protein, putative	1
PPR repeat/Pentatricopeptide repeat domain containing protein, putative	1
PPR repeat, putative	1
PPPDE putative peptidase domain containing protein, putative	1
PPIC-type PPIASE domain containing protein, putative	1
PP-loop family/Zinc-ribbon, putative	1
Possible Fer4-like domain in RNase L inhibitor, RLI/4Fe-4S binding domain/ABC transporter, putative	1
Polynucleotide kinase 3 phosphatase/AAA domain containing protein, putative	1
Polycystin cation channel, putative	1
Poly(ADP-ribose) polymerase and DNA-Ligase Zn-finger region/SNF2 family N-terminal domain/Ring finger domain/Zinc finger, C3HC4 type (RING finger)/Helicase conserved C-terminal domain containing protein, putative	1
Poly A polymerase head domain/Probable RNA and SrmB- binding site of polymerase A, putative	1
Pleckstrin homology domain containing protein, putative	1
PITH domain containing protein, putative	1
PIN domain of ribonuclease/Nin one binding (NOB1) Zn-ribbon like, putative	1
PIH1 CS-like domain containing protein, putative	1
PIG-P, putative	1
Phosphotransferase enzyme family/Choline/ethanolamine kinase, putative	1
Phosphotransferase enzyme family, putative	1
Phosphoribosyl transferase domain containing protein, putative	1
Phosphoinositide 3-kinase family, accessory domain (PIK domain)/Phosphatidylinositol 3- and 4-kinase, putative	1
Phosphoglycerate kinase, putative	1
Phosphoglucose isomerase, putative	1
PhoD-like phosphatase, putative	1
Phage tail fibre repeat, putative	1
PH domain/Galactose oxidase, central domain containing protein, putative	1
pfkB family carbohydrate kinase/Phosphomethylpyrimidine kinase, putative	1
pfkB family carbohydrate kinase, putative	1
Peroxisome biogenesis factor 1, N-terminal/Protein of unknown function (DUF815)/ATPase family associated with various cellular activities (AAA), putative	1
Peptidase M1 N-terminal domain/Peptidase family M1 domain/ERAP1-like C-terminal domain containing protein, putative	1
Peptidase family M3, putative	1
Peptidase family M20/M25/M40, putative	1
Peptidase family C50, putative	1
Pentatricopeptide repeat domain/PPR repeat/PPR repeat family/Pentacotripeptide-repeat region of PRORP, putative	1
Pentatricopeptide repeat domain containing protein, putative	1
Pentapeptide repeats (8 copies), putative	1
PAZ domain/Piwi domain containing protein, putative	1
PAS fold/PAS domain/Protein kinase domain/Protein tyrosine kinase, putative	1
Parkin co-regulated protein, putative	1
Paraflagellar rod protein, putative	1
Papain family cysteine protease, putative	1
PA26 p53-induced protein (sestrin), putative	1
p25-alpha, putative	1
OTU-like cysteine protease, putative	1
OST3 / OST6 family, transporter family/Thioredoxin/Thioredoxin-like domain containing protein, putative	1
Oligosaccharyl transferase STT3 subunit, putative	1
NUDIX domain containing protein, putative	1
Nucleoside diphosphate kinase, putative	1
Nucleoporin complex subunit 54, putative	1
Nucleolar protein,Nop52, putative	1
Nuclease-related domain containing protein, putative	1
Nuclear transport factor 2 (NTF2) domain containing protein, putative	1
NUBPL iron-transfer P-loop NTPase/AAA domain/ATPase MipZ/CobQ/CobB/MinD/ParA nucleotide binding domain containing protein, putative	1
Nsp1-like C-terminal region containing protein, putative	1
Nodulin-like, putative	1
NMD3 family, putative	1
NGP1NT (NUC091) domain/Ferrous iron transport protein B/50S ribosome-binding GTPase, putative	1
NFACT protein RNA binding domain containing protein, putative	1
NF-X1 type zinc finger/R3H domain containing protein, putative	1
NAD binding domain of 6-phosphogluconate dehydrogenase/NAD-binding of NADP-dependent 3-hydroxyisobutyrate dehydrogenase, putative	1
N2227-like protein, putative	1
N-terminal region of Chorein or VPS13, putative	1
N-terminal half of MaoC dehydratase/MaoC like domain containing protein, putative	1
N-terminal domain of unknown function (DUF4140)/Domain of unknown function (DUF4139), putative	1
N-terminal conserved domain of Nudc./CS domain containing protein, putative	1
N terminus of Rad21 / Rec8 like protein/Conserved region of Rad21 / Rec8 like protein, putative	1
Myo-inositol-1-phosphate synthase, putative	1
MYND finger/zf-MYND-like zinc finger, mRNA-binding/Metallopeptidase family M24, putative	1
MYND finger containing protein, putative	1
MutS domain III/MutS family domain IV/MutS domain V, putative	1
MutS domain I/MutS domain III/MutS family domain IV/MutS domain V, putative	1
Mur ligase middle domain containing protein, putative	1
Multiprotein bridging factor 1/Helix-turn-helix, putative	1
mRNA capping enzyme, C-terminal domain/mRNA capping enzyme, putative	1
Mo25-like, putative	1
Mitochondrial small ribosomal subunit Rsm22, putative	1
Mitochondrial ribosomal protein L51 / S25 / CI-B8 domain containing protein, putative	1
Mitochondrial pyruvate carriers, putative	1
Mitochondrial glycoprotein, putative	1
Mitochondrial branched-chain alpha-ketoacid dehydrogenase kinase, putative	1
Mitochondrial 39-S ribosomal protein L47 (MRP-L47), putative	1
Microtubule-binding stalk of dynein motor, putative	1
Methyltransferase TYW3, putative	1
Methyltransferase domain/ubiE/COQ5 methyltransferase family, putative	1
Methyltransferase domain/Methyltransferase involved in Williams-Beuren syndrome, putative	1
Methyltransferase domain containing protein, putative	1
Metallo-beta-lactamase superfamily, putative	1
MCM OB domain/MCM P-loop domain/MCM AAA-lid domain containing protein, putative	1
MCM N-terminal domain/MCM OB domain/MCM P-loop domain/Sigma-54 interaction domain/Magnesium chelatase, subunit ChlI/MCM AAA-lid domain containing protein, putative	1
MCM N-terminal domain/MCM OB domain/MCM P-loop domain/AAA domain (dynein-related subfamily)/Magnesium chelatase, subunit ChlI/MCM AAA-lid domain containing protein, putative	1
MalT-like TPR region containing protein, putative	1
MA3 domain containing protein, putative	1
M17 aminopeptidase N-terminal domain 2/Cytosol aminopeptidase family, catalytic domain containing protein, putative	1
LysM domain containing protein, putative	1
LYAR-type C2HC zinc finger containing protein, putative	1
Lipase (class 3)/PGAP1-like protein, putative	1
LicD family, putative	1
Leucyl/phenylalanyl-tRNA protein transferase, putative	1
Leucine-rich repeat, putative	1
Leucine Rich repeat/Leucine Rich repeats (2 copies)/Leucine rich repeat, putative	1
Leucine Rich repeat/Leucine Rich Repeat, putative	1
Leucine rich repeat, putative	1
La domain/RNA recognition motif. (a.k.a. RRM, RBD, or RNP domain), putative	1
KIAA1430 homologue, putative	1
KH domain containing protein, putative	1
JmjC domain, hydroxylase, putative	1
JAB1/Mov34/MPN/PAD-1 ubiquitin protease/Maintenance of mitochondrial structure and function, putative	1
Isocitrate/isopropylmalate dehydrogenase, putative	1
Iron only hydrogenase large subunit, C-terminal domain containing protein, putative	1
IQ calmodulin-binding motif containing protein, putative	1
Inositol monophosphatase family, putative	1
Inositol 1,4,5-trisphosphate/ryanodine receptor/RIH domain/RyR and IP3R Homology associated/Ion transport protein, putative	1
Inosine-uridine preferring nucleoside hydrolase, putative	1
Inorganic H+ pyrophosphatase, putative	1
Inhibitor of apoptosis-promoting Bax1, putative	1
Importin repeat, putative	1
Hsp70 protein, putative	1
Hsp33 protein, putative	1
Holliday junction DNA helicase RuvB P-loop domain/DNA polymerase III, delta subunit/AAA domain/Uncharacterized conserved protein (DUF2075)/ATPase family associated with various cellular activities (AAA)/Replication factor C C-terminal domain containing protein, putative	1
Holliday junction DNA helicase RuvB P-loop domain/ATPase family associated with various cellular activities (AAA)/AAA+ lid domain/Vps4 C terminal oligomerisation domain containing protein, putative	1
Holliday junction DNA helicase RuvB P-loop domain/AAA domain (dynein-related subfamily)/ATPase family associated with various cellular activities (AAA)/AAA+ lid domain containing protein, putative	1
HIT domain containing protein, putative	1
Histone methylation protein DOT1/Methyltransferase domain containing protein, putative	1
HhH-GPD superfamily base excision DNA repair protein/Helix-hairpin-helix motif containing protein, putative	1
HECT-domain (ubiquitin-transferase), putative	1
Heavy-metal-associated domain/E1-E2 ATPase/haloacid dehalogenase-like hydrolase, putative	1
HD containing hydrolase-like enzyme/HD domain containing protein, putative	1
haloacid dehalogenase-like hydrolase/Sucrose-6F-phosphate phosphohydrolase, putative	1
Haemolysin-III related, putative	1
HAD domain in Swiss Army Knife RNA repair proteins, putative	1
Guanine nucleotide exchange factor in Golgi transport N-terminal/Sec7 domain containing protein, putative	1
Growth-arrest specific micro-tubule binding, putative	1
GRAM domain containing protein, putative	1
Got1/Sft2-like family, putative	1
Glycoprotease family, putative	1
Glycine cleavage system P-protein/Beta-eliminating lyase, putative	1
Glycerophosphoryl diester phosphodiesterase family, putative	1
Glutathione S-transferase, N-terminal domain/Glutathione S-transferase, C-terminal domain/Elongation factor 1 gamma, conserved domain containing protein, putative	1
Glutathione S-transferase, N-terminal domain containing protein, putative	1
Glutamine synthetase, beta-Grasp domain/Glutamine synthetase, catalytic domain containing protein, putative	1
Glutamine amidotransferase domain/SIS domain containing protein, putative	1
Glucosidase II beta subunit-like/Glucosidase II beta subunit-like protein, putative	1
Glucosidase II beta subunit-like protein, putative	1
GlcNAc-PI de-N-acetylase, putative	1
GINS complex protein, putative	1
GDSL-like Lipase/Acylhydrolase/GDSL-like Lipase/Acylhydrolase family, putative	1
GDA1/CD39 (nucleoside phosphatase) family, putative	1
Gar1/Naf1 RNA binding region containing protein, putative	1
Gammaherpesvirus latent membrane protein (LMP2) protein, putative	1
Galactose oxidase, central domain/Kelch motif containing protein, putative	1
FYVE zinc finger/Phosphatidylinositol 3- and 4-kinase, putative	1
FYVE zinc finger containing protein, putative	1
Fumarate hydratase (Fumerase)/Fumarase C-terminus, putative	1
Fructose-1-6-bisphosphatase, N-terminal domain containing protein, putative	1
Flagellar-associated PapD-like, putative	1
Fis1 C-terminal tetratricopeptide repeat, putative	1
Fingers domain of DNA polymerase lambda/DNA polymerase beta palm/DNA polymerase beta thumb, putative	1
Fibrillarin/tRNA methyltransferase complex GCD14 subunit, putative	1
FHA domain containing protein, putative	1
Ferredoxin thioredoxin reductase catalytic beta chain, putative	1
Fatty acid desaturase, putative	1
Family of unknown function (DUF5578), putative	1
FAM91 N-terminus/FAM91 C-terminus, putative	1
FAD dependent oxidoreductase/NAD(P)-binding Rossmann-like domain containing protein, putative	1
FAD binding domain/Oxidoreductase FAD-binding domain/Oxidoreductase NAD-binding domain containing protein, putative	1
FAD binding domain/NAD(P)-binding Rossmann-like domain containing protein, putative	1
FAD binding domain/Fumarate reductase flavoprotein C-term, putative	1
F-box domain containing protein, putative	1
Exonuclease/RNA 2'-phosphotransferase, Tpt1 / KptA family, putative	1
Eukaryotic-type carbonic anhydrase, putative	1
Eukaryotic phosphomannomutase, putative	1
Eukaryotic cytochrome b561, putative	1
Ergosterol biosynthesis ERG4/ERG24 family/Protein of unknown function (DUF1295), putative	1
ER-Golgi trafficking TRAPP I complex 85 kDa subunit, putative	1
ER membrane protein complex subunit 1, C-terminal, putative	1
ENTH domain/ANTH domain containing protein, putative	1
Enoyl-CoA hydratase/isomerase, putative	1
Elongation factor Tu GTP binding domain/Elongation factor Tu C-terminal domain containing protein, putative	1
Elongation factor Tu GTP binding domain/Elongation Factor G, domain II/Elongation factor G, domain IV/Elongation factor G C-terminus, putative	1
Elongation factor Tu GTP binding domain/50S ribosome-binding GTPase, putative	1
Elongation factor P (EF-P) KOW-like domain/Eukaryotic elongation factor 5A hypusine, DNA-binding OB fold, putative	1
EF-hand domain/EF hand, putative	1
EF hand/EF-hand domain pair, putative	1
EF hand, putative	1
EB1-like C-terminal motif containing protein, putative	1
EamA-like transporter family, putative	1
E1-E2 ATPase/haloacid dehalogenase-like hydrolase, putative	1
Dynein light intermediate chain (DLIC), putative	1
Dynein heavy chain, N-terminal region 2/Hydrolytic ATP binding site of dynein motor region/P-loop containing dynein motor region containing protein, putative	1
Dynein heavy chain, N-terminal region 2/Hydrolytic ATP binding site of dynein motor region/Dynein heavy chain AAA lid domain/P-loop containing dynein motor region/AAA domain (dynein-related subfamily)/AAA+ lid domain/P-loop containing dynein motor region D4/Microtubule-binding stalk of dynein motor/	1
Dynein heavy chain, N-terminal region 2/Hydrolytic ATP binding site of dynein motor region/AAA domain (dynein-related subfamily)/P-loop containing dynein motor region/P-loop containing dynein motor region D4/Microtubule-binding stalk of dynein motor/ATP-binding dynein motor region/Dynein heavy chain	1
Dynein heavy chain, N-terminal region 2/Hydrolytic ATP binding site of dynein motor region/AAA domain (dynein-related subfamily)/Dynein heavy chain AAA lid domain/P-loop containing dynein motor region/AAA+ lid domain/P-loop containing dynein motor region D4/Microtubule-binding stalk of dynein motor/	1
Dynein heavy chain, N-terminal region 1/Dynein heavy chain, N-terminal region 2/Hydrolytic ATP binding site of dynein motor region/AAA domain (dynein-related subfamily)/P-loop containing dynein motor region/P-loop containing dynein motor region D4/Microtubule-binding stalk of dynein motor/ATP-bindin	1
Dynamin family/50S ribosome-binding GTPase/Domain of unknown function (DUF5600), putative	1
DUF1126 PH-like domain containing protein, putative	1
DTW domain containing protein, putative	1
DRG Family Regulatory Proteins, Tma46, putative	1
DREV methyltransferase/Methyltransferase domain containing protein, putative	1
Double-stranded RNA binding motif/DEAD/DEAH box helicase/Helicase conserved C-terminal domain/Helicase associated domain (HA2), putative	1
Dos2-interacting transcription regulator of RNA-Pol-II, putative	1
Domain of unknown function (DUF4505), putative	1
Domain of unknown function (DUF4498), putative	1
Domain of unknown function (DUF4470)/Domain of unknown function (DUF4471), putative	1
Domain of unknown function (DUF4456), putative	1
Domain of unknown function (DUF4205), putative	1
Domain of unknown function (DUF4201), putative	1
Domain of unknown function (DUF3883), putative	1
Domain of unknown function (DUF3385)/FAT domain/FKBP12-rapamycin binding domain/Phosphatidylinositol 3- and 4-kinase/FATC domain containing protein, putative	1
DnaJ domain/Domain of unknown function (DUF3395), putative	1
DnaJ domain/DnaJ C terminal domain/DnaJ central domain containing protein, putative	1
DnaJ domain/DnaJ C terminal domain containing protein, putative	1
DnaJ C terminal domain/DnaJ central domain containing protein, putative	1
DNA polymerase alpha/epsilon subunit B, putative	1
Diphthamide synthase, putative	1
DHHC palmitoyltransferase, putative	1
DHH family/DHHA2 domain containing protein, putative	1
Degradation arginine-rich protein for mis-folding, putative	1
DEAD/DEAH box helicase/Type III restriction enzyme, res subunit/Helicase conserved C-terminal domain/rRNA-processing arch domain/DSHCT (NUC185) domain containing protein, putative	1
DEAD/DEAH box helicase/Helicase conserved C-terminal domain/Sec63 Brl domain containing protein, putative	1
DEAD/DEAH box helicase/Helicase conserved C-terminal domain/RecQ zinc-binding/HRDC domain containing protein, putative	1
DDRGK domain containing protein, putative	1
D-Tyr-tRNA(Tyr) deacylase, putative	1
Cytosolic carboxypeptidase N-terminal domain/Zinc carboxypeptidase, putative	1
Cytochrome P450, putative	1
Cytochrome b5-like Heme/Steroid binding domain containing protein, putative	1
Cytidylyltransferase family, putative	1
Cytidylate kinase/AAA domain/Adenylate kinase, putative	1
Cytidylate kinase, putative	1
Cytidine and deoxycytidylate deaminase zinc-binding region containing protein, putative	1
CYTH domain containing protein, putative	1
Cysteine-rich acidic integral membrane protein precursor, putative	1
Cyclin/Cyclin, N-terminal domain containing protein, putative	1
Cyclin, putative	1
Cyclin M transmembrane N-terminal domain containing protein, putative	1
Cyclic nucleotide-binding domain containing protein, putative	1
CutA1 divalent ion tolerance protein, putative	1
Ctf8, putative	1
CSL zinc finger containing protein, putative	1
CS domain/SGS domain containing protein, putative	1
CS domain containing protein, putative	1
Creatinase/Prolidase N-terminal domain/Metallopeptidase family M24/C-terminal region of peptidase_M24, putative	1
CorA-like Mg2+ transporter protein, putative	1
Complex1_LYR-like/Complex 1 protein (LYR family), putative	1
CobW/HypB/UreG, nucleotide-binding domain containing protein, putative	1
CNH domain/Vacuolar sorting protein 39 domain 1/Vacuolar sorting protein 39 domain 2, putative	1
Clustered mitochondria, putative	1
Clp amino terminal domain, pathogenicity island component/ATPase family associated with various cellular activities (AAA)/AAA lid domain/Sigma-54 interaction domain/AAA domain (Cdc48 subfamily)/AAA domain (dynein-related subfamily)/C-terminal, D2-small domain, of ClpB protein, putative	1
CLN3 protein, putative	1
Clathrin, heavy-chain linker/Clathrin-H-link/Region in Clathrin and VPS, putative	1
Citrate synthase, C-terminal domain containing protein, putative	1
Ciliary basal body-associated, B9 protein, putative	1
Cilia- and flagella-associated protein 91, putative	1
Cilia BBSome complex subunit 10, putative	1
Cid1 family poly A polymerase, putative	1
CHORD, putative	1
Choline/Carnitine o-acyltransferase, putative	1
CHAP domain containing protein, putative	1
ChaC-like protein, putative	1
CH-like domain in sperm protein, putative	1
CEP76 C2 domain containing protein, putative	1
Centrosomal spindle body, CEP44, putative	1
CCR4-NOT transcription complex subunit 1 TTP binding domain/CCR4-NOT transcription complex subunit 1 CAF1-binding domain/Domain of unknown function (DUF3819)/CCR4-Not complex component, Not1, putative	1
CCDC81 eukaryotic HU domain 2, putative	1
CCDC81 eukaryotic HU domain 1/CCDC81 eukaryotic HU domain 2, putative	1
CCCH-type zinc finger/Zinc finger C-x8-C-x5-C-x3-H type (and similar), putative	1
CCCH zinc finger in TRM13 protein/U11-48K-like CHHC zinc finger/Methyltransferase TRM13, putative	1
CBS domain containing protein, putative	1
Cation transporter/ATPase, N-terminus/E1-E2 ATPase/haloacid dehalogenase-like hydrolase/Cation transport ATPase (P-type)/Cation transporting ATPase, C-terminus, putative	1
Cation transport protein, putative	1
Caspase domain containing protein, putative	1
Casein kinase II regulatory subunit, putative	1
Carbon-nitrogen hydrolase, putative	1
Calpain family cysteine protease/Calpain large subunit, domain III, putative	1
Calpain family cysteine protease, putative	1
Calcineurin-like phosphoesterase/Lariat debranching enzyme, C-terminal domain containing protein, putative	1
Calcineurin-like phosphoesterase superfamily domain/Calcineurin-like phosphoesterase, putative	1
CAF1 family ribonuclease, putative	1
C2 domain/Ankyrin repeats (3 copies)/Ankyrin repeat, putative	1
C2 domain containing protein, putative	1
C-terminal topoisomerase domain containing protein, putative	1
BTB/POZ domain containing protein, putative	1
BspA type Leucine rich repeat region (6 copies)/Leucine Rich repeat, putative	1
BspA type Leucine rich repeat region (6 copies), putative	1
Bromodomain, putative	1
BNR repeat-like domain/BNR/Asp-box repeat, putative	1
Biotin/lipoate A/B protein ligase family, putative	1
Biotin-requiring enzyme/e3 binding domain/2-oxoacid dehydrogenases acyltransferase (catalytic domain), putative	1
Biotin carboxylase, N-terminal domain/Carbamoyl-phosphate synthase L chain, ATP binding domain/D-ala D-ala ligase C-terminus/Biotin carboxylase C-terminal domain/Biotin-requiring enzyme/Acetyl-CoA carboxylase, central region/Carboxyl transferase domain containing protein, putative	1
Biotin carboxylase, N-terminal domain/Carbamoyl-phosphate synthase L chain, ATP binding domain/ATP-grasp domain/D-ala D-ala ligase C-terminus/Biotin carboxylase C-terminal domain/Biotin-lipoyl like/Biotin-requiring enzyme, putative	1
Binding domain of DNA repair protein Ercc1 (rad10/Swi10), putative	1
BILBO1 N-terminal domain/EF-hand domain pair, putative	1
Beta-lactamase, putative	1
Beta-ketoacyl synthase, N-terminal domain/Beta-ketoacyl synthase, C-terminal domain containing protein, putative	1
BCS1 N terminal/ATPase family associated with various cellular activities (AAA), putative	1
Axonemal dynein light chain, putative	1
Autophagocytosis associated protein (Atg3), N-terminal domain/Autophagocytosis associated protein, active-site domain/Autophagocytosis associated protein C-terminal, putative	1
ATPase family associated with various cellular activities (AAA)/Zonular occludens toxin (Zot), putative	1
ATPase family associated with various cellular activities (AAA)/AAA+ lid domain/Vps4 C terminal oligomerisation domain containing protein, putative	1
ATPase family associated with various cellular activities (AAA)/AAA lid domain/AAA domain (Cdc48 subfamily)/AAA domain (dynein-related subfamily)/C-terminal, D2-small domain, of ClpB protein, putative	1
ATP synthase (F/14-kDa) subunit, putative	1
ATP synthase (E/31 kDa) subunit, putative	1
ATP cone domain/Ribonucleotide reductase, all-alpha domain/Ribonucleotide reductase, barrel domain containing protein, putative	1
Ataxin 2 SM domain/LsmAD domain containing protein, putative	1
ASF1 like histone chaperone, putative	1
Arv1-like family, putative	1
ARP2/3 complex 16 kDa subunit (p16-Arc), putative	1
Armadillo/beta-catenin-like repeat/HEAT-like repeat/Atypical Arm repeat, putative	1
ApbE family/Alanine dehydrogenase/PNT, C-terminal domain/Pyridine nucleotide-disulphide oxidoreductase/Glucose inhibited division protein A/FAD dependent oxidoreductase/FAD binding domain/NAD(P)-binding Rossmann-like domain/Oxidoreductase FAD-binding domain/Oxidoreductase NAD-binding domain containi	1
Ankyrin repeats (many copies)/Ankyrin repeats (3 copies)/Ankyrin repeat/6-phosphofructo-2-kinase, putative	1
Ankyrin repeats (3 copies), putative	1
Anaphase-promoting complex subunit 4 WD40 domain/RIC1, putative	1
Anaphase-promoting complex subunit 11 RING-H2 finger/RING-H2 zinc finger domain containing protein, putative	1
AMP-binding enzyme, putative	1
AMMECR1, putative	1
Aminotransferase class-V, putative	1
Aminopeptidase I zinc metalloprotease (M18)/M42 glutamyl aminopeptidase, putative	1
Amidohydrolase family, putative	1
Alpha-kinase family, putative	1
Alg9-like mannosyltransferase family, putative	1
ALG3 protein, putative	1
Aldo/keto reductase family, putative	1
Aldehyde dehydrogenase family, putative	1
Alcohol dehydrogenase GroES-like domain containing protein, putative	1
AKAP7 2'5' RNA ligase-like domain/2'-5' RNA ligase superfamily, putative	1
AKAP7 2'5' RNA ligase-like domain containing protein, putative	1
AhpC/TSA family/Thioredoxin-like, putative	1
ADP-ribosylation factor family/Signal recognition particle receptor beta subunit/Ras of Complex, Roc, domain of DAPkinase/Gtr1/RagA G protein conserved region/Ras family/50S ribosome-binding GTPase, putative	1
ADP-ribosylation factor family/Signal recognition particle receptor beta subunit/50S ribosome-binding GTPase/Ras of Complex, Roc, domain of DAPkinase/Ras family/Gtr1/RagA G protein conserved region containing protein, putative	1
ADP-ribosylation factor family/Ras of Complex, Roc, domain of DAPkinase/Gtr1/RagA G protein conserved region/Ras family/Signal recognition particle receptor beta subunit, putative	1
ADP-ribosylation factor family/Ras of Complex, Roc, domain of DAPkinase/Gtr1/RagA G protein conserved region/Ras family/50S ribosome-binding GTPase, putative	1
ADP-ribosylation factor family/50S ribosome-binding GTPase/Ras of Complex, Roc, domain of DAPkinase/Gtr1/RagA G protein conserved region/Signal recognition particle receptor beta subunit/Ras family, putative	1
Adenylate kinase/AAA domain containing protein, putative	1
Adaptin N terminal region/non-SMC mitotic condensation complex subunit 1/Coatomer beta C-terminal region/Coatomer beta subunit appendage platform, putative	1
Adaptin N terminal region containing protein, putative	1
Acyl-CoA dehydrogenase, N-terminal domain/Acyl-CoA dehydrogenase, middle domain/Acyl-CoA dehydrogenase, C-terminal domain containing protein, putative	1
Acyl-CoA dehydrogenase, N-terminal domain containing protein, putative	1
Acyl CoA binding protein, putative	1
Activator of Hsp90 ATPase, N-terminal/Activator of Hsp90 ATPase homolog 1-like protein, putative	1
Acetyltransferase (GNAT) family, putative	1
Acetyltransferase (GNAT) domain/Acetyltransferase (GNAT) family/FR47-like protein, putative	1
Acetyltransferase (GNAT) domain/Acetyltransferase (GNAT) family, putative	1
ABC1 family/RIO1 family, putative	1
ABC transporter/ABC-2 type transporter, putative	1
ABC transporter transmembrane region 2/ABC transporter, putative	1
AARP2CN (NUC121) domain/40S ribosome biogenesis protein Tsr1 and BMS1 C-terminal, putative	1
AAA domain/PIF1-like helicase/Helicase, putative	1
AAA domain/Cytidylate kinase/Adenylate kinase, putative	1
AAA domain containing protein, putative	1
AAA domain (dynein-related subfamily)/ATPase family associated with various cellular activities (AAA)/AAA+ lid domain/Peptidase family M41, putative	1
AAA domain (dynein-related subfamily)/AAA domain (Cdc48 subfamily)/ATPase family associated with various cellular activities (AAA)/C-terminal, D2-small domain, of ClpB protein, putative	1
AAA domain (Cdc48 subfamily)/ATPase family associated with various cellular activities (AAA)/AAA+ lid domain containing protein, putative	1
AAA domain (Cdc48 subfamily)/AAA domain (dynein-related subfamily), putative	1
AAA ATPase domain/RecF/RecN/SMC N terminal domain/SMC proteins Flexible Hinge Domain, putative	1
6-O-methylguanine DNA methyltransferase, DNA binding domain containing protein, putative	1
50S ribosome-binding GTPase/Protein of unknown function (DUF933), putative	1
50S ribosome-binding GTPase/Gtr1/RagA G protein conserved region/ADP-ribosylation factor family/Ras of Complex, Roc, domain of DAPkinase/Ras family, putative	1
50S ribosome-binding GTPase/ADP-ribosylation factor family/Ras of Complex, Roc, domain of DAPkinase/Ras family/Gtr1/RagA G protein conserved region containing protein, putative	1
50S ribosome-binding GTPase, putative	1
5-formyltetrahydrofolate cyclo-ligase family, putative	1
4F5 protein family, putative	1
2Fe-2S iron-sulfur cluster binding domain/NADH-ubiquinone oxidoreductase-G iron-sulfur binding region containing protein, putative	1
'Cold-shock' DNA-binding domain containing protein, putative	1

## Sheet: Brazil_peak1_table
Annotation	Frequency
hypothetical protein, conserved	3041
hypothetical protein	1915
trans-sialidase, Group V, putative	197
mucin TcMUCII, putative	173
mucin TcMUCI, putative	84
trans-sialidase, putative (fragment)	76
surface protease GP63, putative	71
Mucin-associated surface protein (MASP), putative (fragment)	63
histone H2A, putative	60
retrotransposon hot spot (RHS) protein, putative	58
UDP-Gal or UDP-GlcNAc-dependent glycosyltransferase, putative	57
trans-sialidase, Group VI, putative	56
putative target of rapamycin (TOR) kinase 1	52
trans-sialidase, Group II, putative	52
putative Endonuclease-reverse transcriptase	36
mucin, putative (fragment)	35
protein kinase, putative	35
dispersed gene family protein 1 (DGF-1), putative	29
elongation factor 1-gamma (EF-1-gamma), putative	28
putative glycine dehydrogenase	28
mucin TcSMUGS, putative	25
putative syntaxin binding protein	24
putative Reverse transcriptase (RNA-dependent DNA polymerase)/RNase H	23
trans-sialidase, Group VIII, putative	23
serine-alanine-and proline-rich protein, putative	22
beta galactofuranosyl glycosyltransferase, putative	21
Mucin-associated surface protein (MASP), subgroup S080	20
retrotransposon hot spot protein (RHS), putative (fragment)	20
putative RNase H	19
Mucin-associated surface protein (MASP), subgroup S008	18
RNA-binding protein, putative	18
amino acid transporter	17
Mucin-associated surface protein (MASP)	17
Mucin-associated surface protein (MASP), subgroup S025	17
trans-sialidase, putative	17
Mucin-associated surface protein (MASP), subgroup S030	16
Mucin-associated surface protein (MASP), subgroup S099	16
amino acid permease, putative	15
LSU ribosomal protein, mitochondrial, putative	15
amino acid transporter, putative	14
dispersed gene family protein 1 (DGF-1), putative (fragment)	14
Mucin-associated surface protein (MASP), subgroup S121	14
kinesin, putative	13
Mitochondrial SSU ribosomal protein, putative	13
Mucin-associated surface protein (MASP), subgroup S091	13
WD domain, G-beta repeat, putative	13
hexose transporter	12
Mucin-associated surface protein (MASP), subgroup S010	12
Mucin-associated surface protein (MASP), subgroup S043	12
histone H4, putative	11
metallo-peptidase, clan MH, family M18, putative	11
putative histone H2A	11
ATP-dependent DEAD/H RNA helicase, putative	10
Mucin-associated surface protein (MASP), subgroup S001	10
Mucin-associated surface protein (MASP), subgroup S004	10
putative amino acid transporter	10
Trypomastigote, Alanine, Serine and Valine rich protein (TASV), subfamily A	10
tryptophanyl-tRNA synthetase, putative	10
tyrosine aminotransferase	10
conserved protein, unknown function	9
L1Tco protein	9
Mucin-associated surface protein (MASP), subgroup S055	9
Mucin-associated surface protein (MASP), subgroup S097	9
Mucin-associated surface protein (MASP), subgroup S100	9
Mucin-associated surface protein (MASP), subgroup S103	9
Mucin-associated surface protein (MASP), subgroup S133	9
putative glutamamyl carboxypeptidase	9
putative SLACS retrotransposable element	9
SET domain containing protein, putative	9
STE/STE11 serine/threonine-protein kinase, putative	9
trans-sialidase, Group I, putative	9
trans-sialidase, Group IV, putative	9
chaperone DNAJ protein, putative	8
cysteine peptidase, Clan CA, family C2, putative	8
dynein heavy chain, putative	8
lipase, putative	8
Mitochondrial ATP synthase subunit, putative	8
Mucin-associated surface protein (MASP), subgroup S015	8
Mucin-associated surface protein (MASP), subgroup S038	8
mucin-like glycoprotein, putative	8
protein associated with differentiation 8, putative	8
protein phosphatase 2C, putative	8
putative receptor-type adenylate cyclase	8
putative SLACS reverse transcriptase	8
putative UDP-Gal or UDP-GlcNAc-dependent glycosyltransferase	8
receptor-type adenylate cyclase	8
surface protease GP63, putative (fragment)	8
surface protein TolT, putative	8
target of rapamycin (TOR) kinase 1	8
ATP-dependent DEAD/H RNA helicase, putative (fragment)	7
Basal body protein	7
chaperone protein DnaJ, putative	7
Checkpoint protein HUS1, putative	7
conserved protein	7
D-isomer specific 2-hydroxyacid dehydrogenase-protein, putative	7
DNA repair protein, putative	7
DnaJ domain containing protein, putative	7
elongation factor 1-gamma (EF-1-gamma), putative (fragment)	7
flagellar calcium-binding 24 kDa protein	7
Fungal tRNA ligase phosphodiesterase domain containing protein, putative	7
glycine dehydrogenase	7
helicase, putative	7
L1Tc protein	7
mannosyl-oligosaccharide 1,2-alpha-mannosidase IB, putative	7
methyltransferase domain containing protein, putative	7
mitochondrial carrier protein, putative	7
Mucin-associated surface protein (MASP), subgroup S033	7
Mucin-associated surface protein (MASP), subgroup S082	7
mucin-associated surface protein	7
putative kinesin-like protein	7
putative multidrug resistance protein E	7
ubiquitin-conjugating enzyme E2, putative	7
amastin, putative	6
ATP-dependent RNA helicase, putative	6
calpain-like cysteine peptidase, putative	6
flagellar calcium-binding 24 kDa protein (fragment)	6
GTP-binding protein, putative	6
mitotic centromere-associated kinesin (MCAK)	6
mucin TcMUC, putative	6
Mucin-associated surface protein (MASP), subgroup S032	6
Mucin-associated surface protein (MASP), subgroup S063	6
Mucin-associated surface protein (MASP), subgroup S064	6
Mucin-associated surface protein (MASP), subgroup S074	6
putative metallo-peptidase, clan MH, family M18	6
rab1 small GTP-binding protein	6
Ring finger domain containing protein, putative	6
surface protease GP63	6
trans-sialidase	6
trans-sialidase, Group VII, putative	6
tyrosine aminotransferase, putative (fragment)	6
ubiquitin carboxyl-terminal hydrolase, putative	6
UDP-Gal or UDP-GlcNAc-dependent glycosyltransferase, putative (fragment)	6
vacuolar ATP synthase 16 kDa proteolipid subunit, putative	6
ABC transporter, putative	5
clathrin coat assembly protein ap19, putative	5
cyclophilin type peptidyl-prolyl cis-trans	5
elongation factor 1-gamma (EF-1-gamma)	5
expression site-associated gene 3 (ESAG3-like) protein, putative	5
mitochondrial RNA binding complex 1 subunit, putative	5
Mucin-associated surface protein (MASP), subgroup S016	5
Mucin-associated surface protein (MASP), subgroup S017	5
Mucin-associated surface protein (MASP), subgroup S061	5
Mucin-associated surface protein (MASP), subgroup S087	5
Mucin-associated surface protein (MASP), subgroup S108	5
Mucin-associated surface protein (MASP), subgroup S116	5
NADH-ubiquinone oxidoreductase complex I subunit, putative	5
oxidoreductase, putative	5
protein kinase	5
pteridine reductase	5
putative protein associated with differentiation 4	5
RING-variant domain containing protein, putative	5
RNA helicase, putative	5
rotamase, putative	5
Surface membrane protein	5
syntaxin binding protein, putative	5
thioredoxin, putative	5
transporter, putative	5
Trypomastigote small surface antigen protein 3	5
ubiquitin hydrolase, putative	5
UEV domain/Zinc finger, C3HC4 type (RING finger), putative	5
60S ribosomal protein L5, putative	4
90 kDa surface protein	4
adenylate kinase, putative	4
C-5 sterol desaturase, putative	4
calcium/calmodulin-dependent protein kinase, putative	4
calmodulin	4
CAMK/CAMKL family protein kinase, putative	4
CMGC/DYRK protein kinase, putative	4
complement regulatory protein	4
complement regulatory protein, putative	4
cyclophilin, putative	4
dynein light chain, putative	4
emp24/gp25L/p24 family/GOLD, putative	4
endoribonuclease L-PSP (pb5), putative	4
glutamamyl carboxypeptidase, putative,metallo-peptidase, clan MH, family M18, putative (fragment)	4
LicD family, putative	4
mucin TcMUCII	4
mucin-associated surface protein (MASP), putative	4
Mucin-associated surface protein (MASP), subgroup S012	4
Mucin-associated surface protein (MASP), subgroup S019	4
Mucin-associated surface protein (MASP), subgroup S029	4
Mucin-associated surface protein (MASP), subgroup S089	4
Mucin-associated surface protein (MASP), subgroup S104	4
Mucin-associated surface protein (MASP), subgroup S115	4
Mucin-associated surface protein (MASP), subgroup S118	4
Mucin-associated surface protein (MASP), subgroup S123	4
Mucin-associated surface protein (MASP), subgroup S125	4
Mucin-associated surface protein (MASP), subgroup S131	4
NADH dehydrogenase (ubiquinone) 1 alpha subcomplex subunit, putative	4
NADH-cytochrome b5 reductase, putative	4
Nodulin-like, putative	4
NUP-1 protein, putative	4
paraflagellar rod component, putative	4
peptidyl-prolyl cis-trans isomerase, putative	4
PIF1 helicase-like protein	4
protein kinase-like protein, putative	4
putative cysteine peptidase	4
putative Endonuclease-reverse transcriptase/Reverse transcriptase (RNA-dependent DNA polymerase)	4
putative glyceraldehyde 3-phosphate dehydrogenase, cytosolic	4
putative NUP-1 protein	4
serine sulfhydrylase	4
succinate dehydrogenase subunit	4
Zinc finger, C3HC4 type (RING finger), putative	4
50S ribosome-binding GTPase, putative	3
60S acidic ribosomal protein P2, putative	3
60S ribosomal protein L7, putative	3
69 kDa paraflagellar rod protein, putative	3
ABC transporter	3
ADP-ribosylation factor, putative	3
Alpha/beta hydrolase family, putative	3
ATP-dependent DEAD/H DNA helicase recQ, putative	3
ATPase family associated with various cellular activities (AAA), putative	3
autophagy-related protein 8	3
beta galactofuranosyl glycosyltransferase, putative (fragment)	3
beta-tubulin	3
calpain-like cysteine peptidase	3
citrate transporter, putative	3
CRAL/TRIO domain containing protein, putative	3
cytochrome P450, putative	3
diacylglycerol kinase-like protein	3
dihydrolipoamide dehydrogenase, putative	3
DnaJ chaperone protein, putative	3
Dpy-30 motif containing protein, putative	3
EF-hand domain pair, putative	3
endonuclease G, putative	3
enoyl-CoA hydratase/isomerase family protein, putative	3
Enriched in surface-labeled proteome protein 12	3
glutathione peroxidase-like protein, putative	3
glycine dehydrogenase [decarboxylating], putative	3
Haemolysin-III related, putative	3
helicase-like protein	3
helicase-like protein, putative	3
histone deacetylase, putative	3
kinetoplastid-specific dual specificity phosphatase, putative	3
kinetoplastid-specific phospho-protein phosphatase, putative	3
leucine-rich repeat protein, putative	3
major cysteine proteinase, putative	3
metacaspase, putative	3
Mitochondrial outer membrane protein porin, putative	3
monoglyceride lipase, putative	3
Mucin-associated surface protein (MASP), subgroup S002	3
Mucin-associated surface protein (MASP), subgroup S006	3
Mucin-associated surface protein (MASP), subgroup S026	3
Mucin-associated surface protein (MASP), subgroup S039	3
Mucin-associated surface protein (MASP), subgroup S049	3
Mucin-associated surface protein (MASP), subgroup S054	3
Mucin-associated surface protein (MASP), subgroup S066	3
Mucin-associated surface protein (MASP), subgroup S067	3
Mucin-associated surface protein (MASP), subgroup S068	3
Mucin-associated surface protein (MASP), subgroup S069	3
Mucin-associated surface protein (MASP), subgroup S079	3
Mucin-associated surface protein (MASP), subgroup S110	3
Mucin-associated surface protein (MASP), subgroup S114	3
mucin-like glycoprotein, putative (fragment)	3
NADH dehydrogenase (ubiquinone) 1 beta subcomplex subunit, putative	3
NADP-dependent alcohol hydrogenase, putative	3
NEK family Serine/threonine-protein kinase, putative	3
nucleosome assembly protein (NAP), putative	3
P-type H+-ATPase, putative	3
per-hexamer repeat protein 5, putative	3
phosphatidylinositol kinase related protein, putative	3
phosphoribosylpyrophosphate synthetase, putative	3
pre-RNA processing PIH1/Nop17, putative	3
processing A-glucosidase I, putative	3
protein disulfide isomerase, putative	3
protein tyrosine phosphatase PRL	3
PUB domain containing protein, putative	3
putative ATP-dependent DEAD/H RNA helicase	3
putative beta tubulin	3
putative complement regulatory protein	3
putative hexose transporter	3
putative histone H2A, fragment (fragment)	3
putative kinesin	3
putative polyubiquitin	3
putative tryptophanyl-tRNA synthetase	3
putative tyrosine aminotransferase	3
Rab-GTPase-TBC domain containing protein, putative	3
receptor-type adenylate cyclase, putative	3
ribonuclease mar1, putative	3
ribosomal protein S29, putative	3
RNA-binding protein	3
serine-alanine-and proline-rich protein	3
SH3 domain protein	3
SLACS retrotransposable element	3
SSU ribosomal protein, mitochondrial, putative	3
syntaxin, putative	3
Tetratricopeptide repeat, putative	3
TFIIF-stimulated CTD phosphatase, putative	3
trans-sialidase, Group III, putative	3
translation initiation factor IF-2, putative	3
Trypomastigote, Alanine, Serine and Valine rich protein (TASV), subfamily C	3
tyrosine aminotransferase, putative	3
vacuolar type h+ ATPase subunit, putative	3
vesicle-associated membrane protein, putative	3
vsglipase, putative	3
zinc finger protein family member, putative	3
'Cold-shock' DNA-binding domain containing protein, putative	2
1,2-Dihydroxy-3-keto-5-methylthiopentene dioxygenase, putative	2
10 kDa heat shock protein, putative	2
2-amino-3-ketobutyrate coenzyme A ligase, putative	2
2OG-Fe(II) oxygenase superfamily, putative	2
3,2-trans-enoyl-CoA isomerase, mitochondrial precursor, putative	2
40S ribosomal protein S10, putative	2
40S ribosomal protein S12, putative	2
40S ribosomal protein S13, putative	2
40S ribosomal protein S24E, putative	2
40S ribosomal protein S30, putative	2
40S ribosomal protein S33, putative	2
40S ribosomal protein S3A, putative	2
40S ribosomal protein S5, putative	2
40S ribosomal protein S8, putative	2
40S ribosomal protein SA, putative	2
6-phosphofructo-2-kinase/fructose-2,6-biphosphatase, putative	2
60S ribosomal protein L11, putative	2
60S ribosomal protein L12, putative	2
60S ribosomal protein L23, putative	2
60S ribosomal protein L26, putative	2
60S ribosomal protein L27A/L29, putative	2
60S ribosomal protein L40	2
60S ribosomal protein L44	2
60S ribosomal protein L8, putative	2
90 kDa surface protein, putative (fragment)	2
ABC1 family, putative	2
acetyltransferase, putative	2
actin 1, putative	2
actin-like protein, putative	2
acyl-CoA dehydrogenase, putative	2
Adenine phosphoribosyltransferase, putative	2
adenosine kinase, putative	2
ADP-ribosylation factor 1, putative	2
ADP-ribosylation factor family, putative	2
ALBA-Domain Protein	2
aldehyde dehydrogenase family, putative	2
amidohydrolase, putative	2
amino acid permease	2
aquaporin-like protein, putative	2
arginine N-methyltransferase, putative	2
ARP2/3 complex subunit, putative	2
aspartate aminotransferase	2
aspartate carbamoyltransferase, putative	2
ATP synthase F1, alpha subunit	2
ATP synthase, putative	2
ATP-dependent DEAD/H RNA helicase	2
ATPase, putative	2
beta adaptin, putative	2
beta tubulin (fragment)	2
Beta-lactamase superfamily domain containing protein, putative	2
btb/poz domain containing protein, putative	2
calmodulin, putative	2
calreticulin, putative	2
cation transporter	2
cdc2-related kinase 2, putative	2
choline/carnitine O-acyltransferase, putative	2
citrate transporter	2
clathrin coat assembly protein, putative	2
CMGC/CLK family protein kinase, putative	2
Complex 1 protein (LYR family), putative	2
Complex1_LYR-like, putative	2
Cupin-like domain containing protein, putative	2
cyclic nucleotide-binding domain containing protein, putative	2
cyclin, putative	2
cysteine peptidase, Clan CA, family C51, putative	2
cysteine peptidase, putative	2
cytochrome b5, putative	2
cytochrome c oxidase subunit V, putative	2
cytochrome oxidase subunit IX, putative	2
cytoskeleton associated protein, putative	2
diacylglycerol acyltransferase, putative	2
dihydrouridine synthase (Dus), putative	2
diphthine synthase, putative	2
DNA polymerase kappa, putative	2
dolicholphosphate-mannose synthase, putative	2
Domain of unknown function (DUF4379), putative	2
Domain of unknown function (DUF4496), putative	2
DTW domain containing protein, putative	2
dynein light chain 2B, cytoplasmic, putative	2
EAP30/Vps36 family, putative	2
endo-beta-N-acetylglucosaminidase, putative	2
Endoplasmic Reticulum-Golgi Intermediate Compartment (ERGIC)/Endoplasmic reticulum vesicle transporter, putative	2
eukaryotic peptide chain release factor subunit 1, putative	2
eukaryotic translation initiation factor 5A	2
exosome-associated protein 1, putative	2
FHA domain containing protein, putative	2
Flagellar attachment zone protein 10	2
folate/pteridine transporter, putative	2
fucose kinase	2
Galactose oxidase, central domain containing protein, putative	2
glutamate dehydrogenase, putative	2
Glycerophosphoryl diester phosphodiesterase family, putative	2
glycoprotein 82 kDa	2
GPR1/FUN34/yaaH family, putative	2
haloacid dehalogenase-like hydrolase, putative	2
heat shock protein 85, putative	2
heat shock protein DNAJ, putative	2
hexose transporter (fragment)	2
histone H1	2
histone H2A (fragment)	2
histone H3, putative	2
hypoxanthine-guanine phosphoribosyltransferase, putative	2
I/6 autoantigen, putative	2
katanin, putative	2
kinesin K39	2
kinesin-like protein	2
kinesin-like protein, putative	2
kinetoplast ribosomal PPR-repeat containing protein 11	2
kinetoplast-associated protein	2
kinetoplastid membrane protein 11	2
LEM3 (ligand-effect modulator 3) family / CDC50 family, putative	2
leucine-rich repeat protein (LRRP), putative	2
long-chain-fatty-acid-CoA ligase, putative	2
Lys-63-specific deubiquitinase BRCC36, putative	2
membrane-bound acid phosphatase	2
membrane-bound acid phosphatase 2, putative	2
metallo-peptidase, Clan MF, Family M17	2
mitochondrial ATP-dependent zinc metallopeptidase, putative	2
mitochondrial RNA binding protein, putative	2
mitotic centromere-associated kinesin (MCAK), putative	2
MIZ/SP-RING zinc finger, putative	2
mucin-associated surface protein (MASP)	2
Mucin-associated surface protein (MASP), subgroup S020	2
Mucin-associated surface protein (MASP), subgroup S024	2
Mucin-associated surface protein (MASP), subgroup S050	2
Mucin-associated surface protein (MASP), subgroup S062	2
Mucin-associated surface protein (MASP), subgroup S072	2
Mucin-associated surface protein (MASP), subgroup S083	2
Mucin-associated surface protein (MASP), subgroup S084	2
Mucin-associated surface protein (MASP), subgroup S085	2
Mucin-associated surface protein (MASP), subgroup S095	2
Mucin-associated surface protein (MASP), subgroup S132	2
Mucin-associated surface protein (MASP), subgroup S136	2
multidrug resistance protein E	2
myosin heavy chain, putative	2
Myotubularin-related protein, putative	2
N-acetylglucosamine-6-phosphate deacetylase-like protein, putative	2
N-acetyltransferase, putative	2
NAD dependent epimerase/dehydratase family, putative	2
NADH-dependent fumarate reductase, putative	2
NADH-ubiquinone oxidoreductase, mitochondrial, putative	2
neutral sphingomyelinase activation associated factor-like protein	2
oligopeptidase B, putative,serine peptidase, clan SC, family S9A-like protein, putative	2
orotidine-5-phosphate decarboxylase/orotate phosphoribosyltransferase	2
OTU-like cysteine protease, putative	2
Paraflagellar rod protein 2	2
paraflagellar rod protein 3, putative	2
parkin coregulated gene protein	2
pdz domain containing protein, putative	2
per-hexamer repeat protein 5, putative (fragment)	2
peroxin 12, putative	2
peroxisome assembly protein, putative	2
Phosphatase and tensin-like protein, putative	2
Phosphoenolpyruvate carboxykinase [ATP], glycosomal	2
Phosphoenolpyruvate carboxykinase	2
Phosphorylated CTD interacting factor 1 WW domain containing protein, putative	2
phytanoyl-CoA dioxygenase (PhyH), putative	2
poly(A)-specific ribonuclease PARN, putative	2
potassium voltage-gated channel	2
pre-mRNA splicing factor ATP-dependent RNA helicase, putative	2
prefoldin subunit, putative	2
Present in the outer mitochondrial membrane proteome 10	2
profilin, putative	2
proteasome complex subunit Rpn13 ubiquitin receptor, putative	2
Protein of unknown function (DUF2009), putative	2
Protein of unknown function (DUF3808), putative	2
Protein of unknown function (DUF778), putative	2
Protein of unknown function, DUF607, putative	2
protein phosphatase 4, putative	2
protein transport protein SEC23	2
protein tyrosine phosphatase, putative	2
Pseudokinase, putative	2
putative beta galactofuranosyl glycosyltransferase	2
putative Checkpoint protein HUS1	2
putative DnaJ chaperone protein	2
putative fucose kinase	2
Putative integral membrane protein conserved region (DUF2404), putative	2
putative metacaspase	2
putative P-type H+-ATPase	2
putative RNA polymerase IIA largest subunit	2
Putative S-adenosyl-L-methionine-dependent methyltransferase, putative	2
Putative serine esterase (DUF676), putative	2
pyruvate dehydrogenase (lipoamide) kinase, putative	2
rab1 small GTP-binding protein, putative	2
ras-family member, GTP-binding protein, putative	2
ras-related GTP-binding protein, putative	2
receptor for activated C kinase 1	2
receptor-type adenlyate cyclase, putative (fragment)	2
receptor-type adenylate cyclase, putative (fragment)	2
Regulator of chromosome condensation (RCC1) repeat, putative	2
reverse transcriptase	2
RF-1 domain containing protein, putative	2
ribosomal protein L15, putative	2
ribosomal protein L21E (60S), putative	2
ribosomal protein L27, putative	2
ribosomal protein L38, putative	2
ribosomal protein S20, putative	2
ribosomal protein S7, putative	2
RNA pseudouridylate synthase, putative	2
RNA-binding protein, putative (fragment)	2
ruvB-like DNA helicase, putative	2
serine/threonine protein kinase, putative	2
serine/threonine protein phosphatase, putative	2
Serine/threonine-protein kinase NEK14, putative	2
Serine/threonine-protein kinase NEK17, putative	2
serine/threonine-protein kinase NRKB, putative	2
short-chain dehydrogenase, putative	2
SLACS reverse transcriptase	2
small GTP-binding protein RAB6, putative	2
small GTP-binding protein, putative	2
Snf7, putative	2
spermidine synthase, putative	2
sphingolipid delta 4 desaturase, putative	2
Sphingosine N-acyltransferase, putative	2
stage-specific surface glycoprotein gp82	2
STE group serine/threonine-protein kinase, putative	2
sterol 24-c-methyltransferase, putative	2
structural maintenance of chromosome protein 4	2
structural maintenance of chromosome protein 4, putative	2
TFIIH basal transcription factor subunit	2
thiolase protein-like protein, putative	2
TPR repeat/SET domain containing protein, putative	2
translationally controlled tumor protein (TCTP), putative	2
TRF-Interacting Factor 2	2
tRNA pseudouridine synthase D (TruD), putative	2
tryptophanyl-tRNA synthetase, putative (fragment)	2
tubulin binding cofactor c, putative	2
tyrosine specific protein phosphatase, putative	2
U4/U6 small nuclear ribonuclear protein, putative	2
U6 snRNA-associated Sm-like protein LSm3p	2
U6 snRNA-associated Sm-like protein LSm7p	2
ubiquinol-cytochrome-C-reductase, putative	2
ubiquitin activating enzyme, putative	2
ubiquitin hydrolase	2
ubiquitin-60S ribosomal protein L40	2
ubiquitin-conjugating enzyme, putative	2
ubiquitin-protein ligase-like, putative	2
UDP-glucoronosyl and UDP-glucosyl transferase, putative	2
UDP-N-acetylglucosamine pyrophosphorylase	2
Unc104-like kinesin, putative	2
Uncharacterised protein family (UPF0220), putative	2
Unconventional myosin	2
Vesicle transport v-SNARE protein N-terminus, putative	2
Vesicle-associated membrane protein 7	2
Vps51/Vps67, putative	2
XRN 5'-3' exonuclease N-terminus, putative	2
zinc finger ccch domain-containing protein 14	2
zinc finger protein ZFP1	2
(H+)-ATPase G subunit	1
1-acyl-sn-glycerol-3-phosphate acyltransferase, putative	1
13 kDa deflagellation-inducible protein, putative	1
14-3-3 protein 1, putative	1
14-3-3 protein 2, putative	1
18 kDa ER-associated protein	1
2-aminoethylphosphonate:pyruvateaminotransferase- likeprotein,putative	1
2-hydroxy-3-oxopropionate reductase, putative	1
2-oxoglutarate dehydrogenase E1 component, putative	1
2-oxoglutarate dehydrogenase subunit, putative	1
2-oxoglutarate dehydrogenase, E2 component, dihydrolipoamide succinyltransferase, putative	1
2-oxoisovalerate dehydrogenase alpha subunit, putative	1
2-oxoisovalerate dehydrogenase beta subunit, mitochondrial precursor, putative	1
2,4-dienoyl-coa reductase fadh1, putative	1
2,4-dienoyl-coa reductase-like protein, putative	1
2018-11-15:gene	1
3-hydroxy-3-methylglutaryl-CoA synthase, putative	1
3-ketoacyl-CoA reductase, putative	1
3-ketoacyl-CoA thiolase, putative	1
3-methylcrotonoyl-CoA carboxylase beta subunit, putative	1
3-methylcrotonyl-CoA carboxylase	1
3-methylcrotonyl-CoA carboxylase, putative	1
3-oxo-5-alpha-steroid 4-dehydrogenase, putative	1
3-phosphoinositide-dependent protein kinase 1, putative	1
30S Ribosomal protein S17, putative	1
39S mitochondrial ribosomal protein L46, putative	1
40S ribosomal protein S14, putative	1
40S ribosomal protein S15, putative	1
40S ribosomal protein S15A, putative	1
40S ribosomal protein S18, putative	1
40S ribosomal protein S27, putative	1
40S ribosomal protein S4, putative	1
4E-interacting protein, putative	1
4F5 protein family, putative	1
5-azacytidine-induced protein 1, putative	1
5-formyltetrahydrofolate cyclo-ligase family, putative	1
5-histidylcysteine sulfoxide synthase	1
5-oxoprolinase, putative	1
5'-AMP-activated protein kinase subunit beta, putative	1
50S ribosomal protein L16, putative	1
6-phosphofructo-2-kinase/fructose-2,6-bisphosphatase, putative	1
6-phosphogluconolactonase, putative	1
60S acidic ribosomal protein P0, putative	1
60S ribosomal protein L10a, putative	1
60S ribosomal protein L14, putative	1
60S ribosomal protein L17, putative	1
60S ribosomal protein L19, putative (fragment)	1
60S ribosomal protein L19, putative	1
60S ribosomal protein L22, putative	1
60S ribosomal protein L24, putative	1
60S ribosomal protein L34, putative	1
60S ribosomal protein L37, putative	1
60S ribosomal protein L37a, putative	1
60S ribosomal protein L5	1
60S ribosomal protein L6	1
60S ribosomal protein L6, putative	1
60S ribosome subunit biogenesis protein NIP7, putative	1
82-kDa surface antigen	1
90 kDa surface protein, putative,serine-alanine-and proline-rich protein, putative (fragment)	1
AAA domain (dynein-related subfamily)/von Willebrand factor type A domain containing protein, putative	1
ABC transport system ATP-binding protein, putative	1
ABC transporter family-like protein	1
ABC transporter of the mitochondrion, putative	1
acetylornithine deacetylase-like, putative	1
acetyltranferase (fragment)	1
acid phosphatase, putative	1
acidocalcisomal exopolyphosphatase, putative	1
actin	1
actin 2, putative	1
actin interacting protein-like protein	1
actin-related protein 2, putative	1
actin-related protein 2/3 complex subunit 1, putative	1
actin-related protein 3, putative	1
actin, putative	1
Activator of Hsp90 ATPase, N-terminal/Activator of Hsp90 ATPase-like protein, putative	1
actyltransferase-like, putative	1
acyl-CoA binding protein, putative	1
acyl-CoA dehydrogenase, mitochondrial precursor, putative	1
acyl-CoA thioesterase	1
adaptor complex AP-1 medium subunit, putative	1
adaptor complex protein (AP) 3 delta subunit 1, putative	1
Adaptor protein complex AP-3 subunit beta-3	1
adenosine deaminase-like protein, putative	1
adenylate kinase 2	1
Adenylate kinase, nuclear	1
adenylosuccinate lyase, putative	1
adenylyl cyclase-associated protein, putative	1
ADG1, putative	1
ADG2, putative	1
ADP-ribosylation factor GTPase activating protein 1, putative	1
ADP-ribosylation factor-like 2, arl2, putative	1
ADP-ribosylation factor-like protein	1
ADP-ribosylation factor-like protein 2-binding protein, putative	1
ADP-ribosylation factor-like protein 3, putative	1
ADP/ATP mitochondrial carrier protein, putative	1
ADP/ATP translocase, putative	1
adrenodoxin precursor, putative	1
AGC essential kinase 1	1
AGC family serine/threonine kinase, putative	1
AGC/RSK family serine/threonine kinase, putative	1
agmatinase, putative	1
AGP2beta-2, putative	1
AKAP7 2'5' RNA ligase-like domain containing protein, putative	1
alanine racemase 2, putative	1
alanine racemase, putative	1
aldehyde dehydrogenase, putative	1
aldo-keto reductase, putative	1
aldose 1-epimerase-like protein, putative	1
alpha adaptin, putative	1
alpha tubulin (fragment)	1
Alpha tubulin (fragment)	1
alpha tubulin, putative (fragment)	1
alpha tubulin, putative	1
alpha-adaptin-like protein	1
alpha-adaptin-like, putative	1
alpha-tubulin N-acetyltransferase, putative	1
Alpha/beta hydrolase domain-containing protein	1
amastigote surface protein	1
amidinotransferase, putative	1
amino acid permease 24, putative	1
amino acid permease-like protein, putative	1
amino acid permease/transporter, putative	1
amino acid tansporter	1
amino acid tansporter, putative	1
amino acid transporter, putative (fragment)	1
aminoacylase, putative	1
Aminopeptidase M1, putative	1
ammonium transporter, putative	1
AMP deaminase, putative	1
AMP-binding enzyme, putative	1
AN1-like Zinc finger containing protein, putative	1
AN1-like zinc finger, putative	1
anaphase promoting complex subunit protein, putative	1
Anaphase-promoting complex, cyclosome, subunit 3/TPR repeat, putative	1
anion-transporting ATPase-like, putative	1
Ankyrin repeats (3 copies), putative	1
Ankyrin repeats (3 copies)/Zinc finger, C3HC4 type (RING finger), putative	1
Ankyrin repeats (many copies), putative	1
ankyrin, putative	1
apurinic/apyrimidinic endonuclease	1
apurinic/apyrimidinic endonuclease, putative	1
arginine N-methyltransferase, type I	1
arginine N-methyltransferase, type II, putative	1
arginyl-tRNA synthetase, putative	1
ascorbate peroxidase, putative	1
asparaginase	1
asparagine synthase, putative	1
asparagine synthetase a, putative	1
aspartate aminotransferase, mitochondrial, putative	1
aspartate aminotransferase, putative	1
aspartyl aminopeptidase, putative	1
aspartyl-tRNA synthetase	1
aspartyl-tRNA synthetase, putative	1
ATP binding protein-like protein, putative	1
ATP dependent DEAD-box helicase, putative	1
ATP synthase F1 subunit gamma protein, putative	1
ATP synthase F1, alpha subunit, putative	1
ATP synthase regulation protein NCA2, putative	1
ATP synthase subunit beta, mitochondrial	1
ATP synthase subunit, putative	1
ATP- dependent RNA helicase, putative	1
ATP-binding cassette protein, putative	1
ATP-binding cassette sub-family F member 1, putative	1
ATP-binding cassette transporter ABCA1, putative	1
ATP-dependent chaperone	1
ATP-dependent chaperone, putative	1
ATP-dependent Clp protease subunit, heat shock protein 78, putative	1
ATP-dependent protease ATPase subunit HslU1, putative	1
ATP-dependent protease ATPase subunit HslU2	1
ATP-dependent RNA and DNA helicase, mitochondrial, putative	1
ATP-dependent RNA helicase DBP2A, putative	1
ATP-dependent RNA helicase FAL1, putative	1
ATP-dependent RNA helicase MTR4	1
ATP-dependent zinc metallopeptidase, putative	1
ATP11 protein, putative	1
ATP12 chaperone protein, putative	1
Aurora kinase C	1
AUT2/APG4/ATG4 cysteine peptidase	1
autophagocytosis associated protein, putative	1
Axonemal inner arm dynein light chain, putative	1
Bardet-Biedl syndrome 2 protein	1
Bardet-Biedl syndrome 5 protein	1
Bardet-Biedl syndrome 8 protein	1
Bardet-Biedl syndrome 9 protein	1
basal body component	1
basal body component, putative	1
base J-associated glucosyltransferase	1
beta prime cop protein, putative	1
Beta propeller protein 1	1
beta tubulin, putative	1
beta-adaptin 1, putative	1
beta-ketoacyl-ACP reductase 2, putative	1
beta-tubulin (fragment)	1
Bifunctional NAD(P)H-hydrate repair enzyme	1
BolA-like protein, putative	1
branch point binding protein, putative	1
BRO1-like domain/ALIX V-shaped domain binding to HIV, putative	1
Bromodomain, putative	1
BSD domain containing protein, putative	1
bystin, putative	1
C-1-tetrahydrofolate synthase, cytoplasmic, putative	1
C-14 sterol reductase, putative	1
C-8 sterol isomerase, putative	1
C-terminal motor kinesin, putative	1
C2 domain containing protein, putative	1
C2 domain/Ankyrin repeats (3 copies), putative	1
C21orf2-like protein, putative	1
CAAX prenyl protease 2, putative	1
Cactus-binding C-terminus of cactin protein, putative	1
calcium motive p-type ATPase, putative	1
calcium uniporter protein, mitochondrial	1
calcium-activated potassium channel, putative	1
calcium-binding protein, putative	1
calcium-translocating P-type ATPase	1
Calcium/calmodulin-dependent protein kinase kinase, putative	1
calcium/potassium channel (CAKC), putative	1
Calmodulin-binding, putative	1
calpain-like cysteine peptidase, clan CA, family C2, putative	1
Calpain-like protein 2	1
caltractin, putative	1
cAMP phosphodiesterase A, putative	1
cAMP response protein, putative	1
cAMP specific phosphodiesterase, putative	1
cAMP-dependent protein kinase catalytic subunit 1	1
cAMP-dependent protein kinase catalytic subunit 2	1
cAMP-dependent protein kinase catalytic subunit 3	1
cap guanine-N7 methyltransferase	1
Capping enzyme RNA triphosphatase 1	1
carnitine O-acetyltransferase	1
Carnosine N-methyltransferase, putative	1
casein kinase 1 isoform 2	1
casein kinase I, putative	1
Casein kinase II	1
Casein kinase II subunit beta, putative	1
catalytic subunit of the vacuolar transporter chaperone 4, putative	1
Cation efflux family, putative	1
cation transporter protein, putative	1
cation transporter, putative	1
cation-transporting ATPase, putative	1
CCCH zinc finger in TRM13 protein/U11-48K-like CHHC zinc finger/Methyltransferase TRM13, putative	1
ccr4-not transcription complex subunit	1
CCR4-NOT transcription complex subunit 11	1
CCR4-NOT transcription complex subunit 2, putative	1
CDC16, putative	1
cdc2-related kinase 10, putative	1
cdc2-related protein kinase 4, putative	1
cdc2-related protein kinase 7, putative	1
CDP-DAG synthase, putative	1
CDP-diacylglycerol--inositol 3-phosphatidyltransferase	1
cell cycle associated protein MOB1, putative	1
cell cycle sequence binding phosphoprotein (RBP33), putative	1
cell differentiation protein, putative	1
Cell division control protein 48, putative	1
cell division cycle phosphatase 14, putative	1
cell division cycle protein 20, putative	1
cell division cycle protein 45 (CDC45), putative	1
Cell growth-regulating nucleolar protein, putative	1
centrin-4, putative	1
centromere/microtubule binding protein cbf5, putative	1
centrosomal protein of 104 kDa	1
Centrosomal protein of 164 kDa, putative	1
Centrosomal protein of 57 kDa, putative	1
Centrosomal protein POC5, putative	1
CEP76 C2 domain containing protein, putative	1
ChaC-like protein, putative	1
chaperone DNAJ protein	1
chaperone protein DNAJ, putatative	1
chaperonin HSP60, mitochondrial precursor	1
chaperonin HSP60/CNP60, putative	1
chaperonin/T-complex protein 1 gamma subunit, putative	1
Charged multivesicular body protein 3, putative	1
CHAT domain containing protein, putative	1
CHCH domain containing protein, putative	1
chitin binding-like protein	1
chloride channel protein, putative	1
choline/carnitine O-acetyltransferase, putative	1
choline/ethanolamine kinase	1
choline/ethanolamine kinase, putative (fragment)	1
cholinephosphate cytidylyltransferase A, putative	1
chromatin assembly factor 1 subunit B, putative	1
chromatin-remodeling complex atpase chain iswi	1
chromosomal passenger complex protein 1	1
Chromosome passenger complex (CPC) protein INCENP N terminal, putative	1
cis-prenyltransferase, putative	1
class 3 lipase	1
class I transcription factor A, subunit 6	1
CLC-type chloride channel, putative	1
cleavage and polyadenylation specificity factor 30 kDa subunit, putative	1
cleavage and polyadenylation specificity factor, putative	1
Cleavage factor I 25 kDa subunit, putative	1
Cleavage stimulating factor 64, putative	1
Cleavage stimulation factor subunit 50, putative	1
Cleft lip and palate transmembrane protein 1 (CLPTM1), putative	1
CMGC family protein kinase, putative	1
CMGC/MAPK protein kinase, putative	1
CMGC/RCK protein kinase, putative	1
CMP-sialic acid transporter, putative	1
co-chaperone GrpE, putative	1
Co-chaperone protein P23	1
coatomer beta subunit	1
coatomer beta subunit, putative (fragment)	1
coatomer subunit epsilon	1
Coatomer subunit gamma	1
coatomer subunit zeta, putative	1
CobW/HypB/UreG, nucleotide-binding domain containing protein, putative	1
COG (conserved oligomeric Golgi) complex component, COG2/Domain of unknown function (DUF3510), putative	1
Coiled-coil and C2 domain-containing protein	1
Coiled-coil domain-containing protein 40-like	1
Component of motile flagella 17	1
Component of motile flagella 18	1
Component of motile flagella 22	1
Component of motile flagella 9	1
Component of motile flagella protein 46	1
condensin subunit 1, putative	1
cop-coated vesicle membrane protein p24 precursor, putative	1
COP9 signalosome complex subunit 5, putative	1
copper homeostasis protein, putative	1
CorA-like Mg2+ transporter protein, putative	1
coronin, putative	1
CS domain containing protein, putative	1
CSL zinc finger, putative	1
cullin 2, putative	1
cullin 3, putative	1
cullin-like protein, putative	1
CYC2-like cyclin 4, putative	1
cyclic nucleotide-binding protein	1
cyclin	1
cyclin-dependent kinases regulatory subunit, putative	1
cyclin-like F-box protein 2	1
cyclosome subunit, putative	1
cystathionine beta-synthase, putative	1
cysteine desulfurase, putative	1
cysteine peptidase	1
cysteine peptidase C (CPC), putative	1
cysteine peptidase inhibitor, putative	1
cysteine peptidase, Clan CA, family C19, putative	1
cysteine peptidase, Clan CA, family C54, putative	1
cysteine protease, putative	1
cysteine proteinase, putative	1
cysteine synthase, putative	1
cysteinyl-tRNA synthetase, putative	1
cystinosin, putative	1
CYTH domain containing protein, putative	1
cytidine deaminase-like protein	1
Cytochrome b-c1 complex subunit, putative	1
cytochrome b5-dependent oleate desaturase	1
cytochrome b5-like Heme/Steroid binding domain containing protein, putative	1
cytochrome c oxidase assembly protein PET191, putative	1
Cytochrome c oxidase component, putative	1
cytochrome c oxidase copper chaperone, putative	1
Cytochrome c oxidase copper chaperone, related	1
cytochrome c oxidase subunit 10, putative	1
cytochrome c oxidase VIII (COX VIII), putative	1
cytochrome c, putative	1
cytochrome c1, heme protein, mitochondrial, putative	1
cytochrome oxidase assembly protein, putative	1
cytochrome oxidase subunit IV, putative	1
cytochrome oxidase subunit VII	1
cytochrome P450 reductase, putative	1
cytochrome p450-like protein	1
cytochrome-b5 reductase, putative	1
Cytoplasmic dynein 2 heavy chain (DYNC2H2), putative	1
cytoskeleton-associated protein CAP5.5, putative	1
cytosolic iron-sulfur protein assembly 1	1
cytosolic malate dehydrogenase, putative	1
cytosolic nonspecific dipeptidase, putative	1
D-ala D-ala ligase C-terminus/SET domain containing protein, putative	1
D-alanyl-glycyl endopeptidase-like protein	1
D-tyrosyl-tRNA deacylase, putative	1
damage-specific DNA binding protein	1
DDRGK domain containing protein, putative	1
Degradation arginine-rich protein for mis-folding, putative	1
delta-4 fatty acid desaturase, putative	1
DENN (AEX-3) domain containing protein, putative	1
deoxyhypusine synthase, putative	1
deoxyribose-phosphate aldolase, putative	1
dephospho-CoA kinase, putative	1
Diacylglycerol kinase catalytic domain containing protein, putative	1
diacylglycerol kinase, putative	1
dihydrolipoamide acetyltransferase precursor, putative	1
dihydroorotase, putative	1
dihydroorotate dehydrogenase, putative	1
dihydroxyacetone phosphate acyltransferase, putative	1
dipeptidyl-peptidase, putative	1
diphthamide synthesis protein	1
diphthamide synthesis protein, putative	1
divalent cation tolerance protein, putative	1
divalent cation transporter	1
DNA damage repair protein, putative	1
DNA excision/repair protein SNF2, putative	1
DNA ligase I, putative	1
DNA mismatch repair protein MSH6, putative	1
DNA polymerase alpha catalytic subunit	1
DNA polymerase beta thumb, putative	1
DNA polymerase delta catalytic subunit, putative	1
DNA polymerase delta subunit 2, putative	1
DNA polymerase epsilon catalytic subunit, putative	1
DNA polymerase epsilon subunit B, putative	1
DNA polymerase eta, putative	1
DNA polymerase zeta catalytic subunit	1
DNA primase large subunit	1
DNA repair and recombination helicase protein PIF2, putative	1
DNA repair and recombination helicase protein PIF7	1
DNA repair and recombination protein RAD54, putative	1
DNA repair helicase, putative	1
DNA repair protein RAD2, putative	1
DNA replication complex GINS protein PSF1	1
dna replication complex gins protein psf2	1
DNA replication licensing factor MCM4, putative	1
DNA replication licensing factor MCM7, putative	1
DNA replication licensing factor MCM9, putative	1
DNA topoisomerase III	1
DNA topoisomerase III, putative	1
DNA-damage inducible protein DDI1-like protein, putative	1
DNA-direcetd RNA polymerase II, subunit 9, putative	1
DNA-directed rna polymerase I largest subunit, putative	1
DNA-directed RNA polymerase I subunit, putative	1
DNA-directed RNA polymerase I/III subunit, putative	1
DNA-directed RNA polymerase II subunit 2, putative	1
DNA-directed RNA polymerase II subunit RPB1	1
DNA-directed RNA polymerase II, putative	1
DNA-directed RNA polymerase III subunit C1, putative	1
DNA-directed RNA polymerase III subunit C11, putative	1
DNA-directed RNA polymerase III subunit, putative	1
DNA-directed RNA polymerase III, putative	1
DNA-directed RNA polymerase, mitochondrial	1
DNA-directed RNA polymerase, putative	1
DNA/RNA non-specific endonuclease protein-like, putative	1
DnaJ-like protein, putative	1
dolichol phosphate-mannose biosynthesis regulatory protein (DPM2), putative	1
dolichyl pyrophosphate phosphatase, putative	1
dolichyl-P-Man:GDP-Man5GlcNAc2-PP-dolichyl alpha-1,3-mannosyltransferase, putative	1
dolichyl-P-Man:GDP-ManGlcNAc2-PP-dolichyl	1
Domain of unknown function (DUF1767), putative	1
Domain of unknown function (DUF1935), putative	1
Domain of unknown function (DUF3342), putative	1
Domain of unknown function (DUF3846)/TPR repeat, putative	1
Domain of unknown function (DUF3883), putative	1
Domain of unknown function (DUF4200), putative	1
Domain of unknown function (DUF4201), putative	1
Domain of unknown function (DUF4470)/Domain of unknown function (DUF4471), putative	1
Domain of unknown function (DUF4475), putative	1
Domain of unknown function (DUF4498), putative	1
Domain of unknown function (DUF4505), putative	1
Domain of unknown function (DUF4586), putative	1
Domain of unknown function (DUF543), putative	1
Domain of unknown function (DUF814), putative	1
Domain of unknown function DUF21, putative	1
Domain of unknown function DUF221, putative	1
Domain of unknown function(DUF2779), putative	1
Dopey, N-terminal, putative	1
Dos2-interacting transcription regulator of RNA-Pol-II, putative	1
Double RNA binding domain protein 12	1
Double RNA binding domain protein 3	1
Double RNA binding domain protein 6A	1
Double RNA binding domain protein 7	1
Double RNA binding domain protein 9	1
double-strand-break repair protein rad21-like, putative	1
DREV methyltransferase, putative	1
dTDP-glucose 4,6-dehydratase, putative	1
dual specificity protein phosphatase	1
dual specificity tyrosine-phosphorylation-regulated kinase 2, putative	1
Dyggve-Melchior-Clausen syndrome protein, putative	1
Dynamin family, putative	1
dynamin-1-like protein	1
dynein heavy chain, cytosolic	1
dynein intermediate chain	1
dynein intermediate chain WDRD34, putative	1
dynein intermediate chain, putative	1
Dynein light chain LC6, flagellar outer arm, putative	1
dynein light chain LC8, putative	1
dynein-associated protein, putative	1
E3 ubiquitin-protein ligase KCMF1	1
EB1-like C-terminal motif containing protein, putative	1
ecotin, putative	1
ef-hand protein 5, putative	1
electon transport protein SCO1/SCO2, putative	1
electron transfer flavoprotein, putative	1
elongation factor 1-alpha (ef-1-alpha), putative	1
Elongation factor G 2, mitochondrial, putative	1
elongation factor G2-like protein, putative	1
elongation factor, putative	1
Elongator-like Protein 3a, putative	1
EMG1/NEP1 methyltransferase, putative	1
Emopamil binding protein, putative	1
endo/exonuclease Mre11, putative	1
endonuclease III, putative	1
endonuclease V, putative	1
Endonuclease/Exonuclease/phosphatase family, putative	1
endosomal integral membrane protein, putative	1
endosomal trafficking protein RME-8, putative	1
engulfment and cell motility domain 2, putative	1
enolase, putative	1
enoyl-CoA hydratase, mitochondrial precursor, putative	1
enoyl-CoA hydratase/Enoyl-CoA isomerase/3-hydroxyacyl-CoA dehydrogenase, putative	1
Enriched in surface-labeled proteome protein 15	1
Enriched in surface-labeled proteome protein 18	1
ER protein Pkr1, putative	1
ER--golgi transport protein gp25L, putative	1
Eukaryotic protein of unknown function (DUF866), putative	1
Eukaryotic protein of unknown function (DUF872), putative	1
eukaryotic translation initiation factor 1A, putative	1
eukaryotic translation initiation factor 2 beta subunit, putative	1
eukaryotic translation initiation factor 2 subunit alpha	1
eukaryotic translation initiation factor 2 subunit, putative	1
eukaryotic translation initiation factor 3 subunit a	1
eukaryotic translation initiation factor 3 subunit b	1
eukaryotic translation initiation factor 3 subunit c	1
Eukaryotic translation initiation factor 3 subunit E	1
eukaryotic translation initiation factor 3 subunit j	1
eukaryotic translation initiation factor 3 subunit k	1
eukaryotic translation initiation factor 3 subunit l	1
Eukaryotic translation initiation factor 4 gamma 1	1
Eukaryotic translation initiation factor 4 gamma 2	1
eukaryotic translation initiation factor 4 gamma 4	1
eukaryotic translation initiation factor 4E (eIF4E) interacting protein, putative	1
Eukaryotic translation initiation factor 4E type 5, putative	1
Eukaryotic translation initiation factor 4E-1	1
Eukaryotic translation initiation factor 4E-3	1
Eukaryotic translation initiation factor 4E-4	1
eukaryotic translation initiation factor 5, putative	1
eukaryotic translation initiation factor 6 (eIF-6), putative	1
exocyst complex component Sec10, putative	1
exonuclease, putative	1
exosome complex exonuclease RRP44p-like protein	1
exosome-associated protein 2, putative	1
exosome-associated protein 4, putative	1
expression site-associated gene 3 (ESAG3-like), putative	1
f-actin capping protein beta subunit, putative	1
F-box domain containing protein, putative	1
F-box-like, putative	1
Facilitates chromatin transcription complex subunit spt16	1
FAD dependent oxidoreductase, putative	1
FAM91 N-terminus/FAM91 C-terminus, putative	1
farnesyl pyrophosphate synthase	1
fatty acid elongase, putative	1
fatty acid transporter protein-like, putative	1
fatty acyl CoA synthetase, putative	1
Fcf1, putative	1
ferric reductase transmembrane protein, putative	1
fibrillarin, putative	1
Fibronectin type III domain containing protein, putative	1
FK506-binding protein (FKBP)-type peptidyl-prolyl isomerase, putative	1
flagellar calcium-binding-like protein, putative	1
Flagellar Member 3	1
flagellar pocket cytoskeletal protein bilbo1	1
Flagellar radial spoke protein 4/6	1
Flagellum adhesion protein 1	1
Flagellum attachment zone protein 13	1
Flagellum attachment zone protein 18	1
Flagellum attachment zone protein 20	1
Flagellum attachment zone protein 6	1
flagellum transition zone component, putative	1
Flavin-binding monooxygenase-like, putative	1
Flavinator of succinate dehydrogenase, putative	1
Flavodoxin/Radical SAM superfamily/Wyosine base formation, putative	1
flavoprotein monooxygenase, putative	1
folate-binding protein YgfZ, putative	1
folylpolyglutamate synthase, putative	1
formin, putative	1
frataxin-like, mitochondrial precursor, putative	1
FtsJ cell division protein, putative	1
fucose kinase, putative	1
FYVE zinc finger, putative	1
G-patch domain containing protein, putative	1
G1 cyclin CycE4, putative	1
G5-interacting protein, putative	1
GAF domain/TIP41-like family, putative	1
galactokinase-like protein, putative	1
galactokinase, putative	1
Galactose oxidase, central domain/Domain of unknown function (DUF4110), putative	1
Galactose oxidase, central domain/Kelch motif containing protein, putative	1
gamma-glutamylcysteine synthetase, putative	1
gamma-tubulin complex component 2	1
gamma-tubulin complex component 3	1
Gamma-tubulin complex component 4	1
Gar1/Naf1 RNA binding region, putative	1
GDP-mannose 4,6 dehydratase	1
GDP-mannose 4,6 dehydratase, putative	1
GDP-mannose pyrophosphorylase	1
GDP-mannose transporter, putative	1
Gem-associated protein 2, putative	1
Generative cell specific 1 protein, putative	1
GINS complex subunit Psf3, putative	1
GlcNAc-PI synthesis protein	1
glucokinase	1
glucosamine 6-phosphate n-acetyltransferase, putative	1
glucosamine-fructose-6-phosphate aminotransferase, putative	1
glucose-6-phosphate isomerase, glycosomal, putative	1
glucose-regulated protein 78, putative	1
glucosidase, putative	1
glutamic--pyruvic transaminase, putative	1
Glutamine amidotransferase class-I, putative	1
glutamine hydrolysing (not ammonia-dependent) carbomoyl phosphate synthase, putative	1
glutamine synthetase, putative	1
glutaminyl cyclase, putative	1
glutaminyl-tRNA synthetase, putative	1
glutaredoxin, putative	1
glutathione peroxidase, putative	1
Glutathione S-transferase, C-terminal domain containing protein, putative	1
glutathione-S-transferase/glutaredoxin, putative	1
glutathionylspermidine synthase, putative	1
glyceraldehyde 3-phosphate dehydrogenase	1
glyceraldehyde 3-phosphate dehydrogenase, cytosolic, putative	1
glyceraldehyde 3-phosphate dehydrogenase, putative	1
glyceraldehyde-3-phosphate dehydrogenase, putative	1
glycerol-3-phosphate dehydrogenase (FAD-dependent), putative	1
glycerol-3-phosphate dehydrogenase, putative	1
glycerolphosphate mutase, putative	1
glycerophosphoryl diester phosphodiesterase, putative	1
glycosomal membrane protein, putative	1
glycosomal transporter (GAT1), putative	1
glycosyl hydrolase, putative	1
Glycosyl transferase family 11, putative	1
glycosyl transferase-like protein, putative	1
glycosyl transferase, putative	1
glycosylphosphatidylinositol-specific phospholipase C	1
glycosyltransferase (GlcNAc), putative	1
GMP synthase [glutamine-hydrolysing]	1
Golgi complex component 7 (COG7), putative	1
Golgi reassembly stacking protein (GRASP-like), putative	1
Golgi/lysosome glycoprotein 1, putative	1
GPI inositol deacylase 2	1
GPI inositol deacylase precursor, putative	1
gpi mannosyltransferase 2	1
GPI transamidase component GAA1, putative	1
GPI transamidase component Tta2, putative	1
GTP-binding elongation factor Tu family, putative	1
GTP-binding nuclear protein rtb2, putative	1
GTP-binding protein	1
GTPase activating protein of Rab-like GTPase	1
GTPase activating protein, putative	1
GTPase activator protein, putative	1
guanine deaminase, putative	1
guide RNA associated protein 1, putative	1
guide RNA-binding protein of 21 kDa	1
GUP1, putative	1
HAD hydrolase, TIGR01456 family/HAD hydrolase, family IIA, putative	1
haloacid dehalogenase hydrolase, putative	1
HD domain containing protein, putative	1
heat shock 70 kDa protein, putative	1
heat shock protein 70 (hsp70), putative	1
heat shock protein 70, putative	1
heat shock protein 84, putative	1
heat shock protein 90, putative	1
heat shock protein DnaJ	1
heat shock protein HslVU, ATPase subunit HslU, putative	1
heat shock protein-like protein	1
Hereditary spastic paraplegia protein strumpellin, putative	1
High mobility group protein TDP1	1
HIRA-interacting protein 5, putative	1
histidine ammonia-lyase, putative	1
Histidine kinase-, DNA gyrase B-, and HSP90-like ATPase, putative	1
histidyl-tRNA synthetase	1
histone chaperone ASF1B	1
Histone H1.M6.2	1
histone H2A variant Z	1
Histone H2B variant V	1
histone H3 variant V	1
histone-lysine N-methyltransferase	1
histone-lysine N-methyltransferase, putative	1
HIT zinc finger, putative	1
HMG-box domain containing protein, putative	1
Holliday-junction resolvase-like of SPT6/SH2 domain containing protein, putative	1
hook complex protein, conserved	1
Hsc70-interacting protein, putative	1
Hsp70 protein, putative	1
hydrolase-like protein	1
hydrolase, alpha/beta fold family, putative	1
Hydroxymethylglutaryl-CoA lyase, mitochondrial, putative	1
icrotubule-associated-like protein (fragment)	1
Iguana/Dzip1-like DAZ-interacting protein N-terminal, putative	1
Importin subunit beta-4, putative	1
Importin-beta N-terminal domain/HEAT-like repeat, putative	1
Inhibitor of apoptosis-promoting Bax1, putative	1
Inner arm dynein 5-1	1
inner dynein arm I1 intermediate chain, axonemal	1
inosine-5'-monophosphate dehydrogenase, putative	1
inosine-adenosine-guanosine-nucleosidehydrolase, putative	1
inositol 1,4,5-trisphosphate receptor, putative	1
inositol polyphosphate kinase-like protein, putative	1
inositol-1,4,5-trisphosphate (IP3) 5-phosphatase, putative	1
inositol-3-phosphate synthase, putative	1
inositol-pentakisphosphate 2-kinase, putative	1
Integral membrane protein DUF106, putative	1
intergrin alpha chain protein, putative	1
intraflagellar transport (IFT) protein, putative	1
intraflagellar transport protein 122, putative	1
intraflagellar transport protein 27	1
intraflagellar transport protein 52	1
Intraflagellar transport protein 74, putative	1
intraflagellar transport protein 80	1
intraflagellar transport protein 81, putative	1
intraflagellar transport protein 88	1
ion transport protein, putative	1
iron superoxide dismutase A, mitochondrial	1
iron superoxide dismutase, putative	1
Iron-sulfur assembly protein 1, putative	1
iron-sulfur cluster assembly protein, putative	1
isoleucyl-tRNA synthetase, putative	1
isopentenyl-diphosphate delta-isomerase (type II)	1
Isoprenylcysteine alpha-carbonyl methylesterase, putative	1
isovaleryl-coA dehydrogenase, putative	1
Isy1-like splicing family, putative	1
J Biosynthesis Protein 2	1
JmjC domain, hydroxylase, putative	1
KIF-1 binding protein C terminal, putative	1
kinase binding protein CGI-121, putative	1
kinase, putative	1
Kinesin-13 1, putative	1
Kinesin-13 4, putative	1
Kinesin-13 5, putative	1
Kinesin-13 6, putative	1
kinesin-D	1
kinesin, putative (fragment)	1
Kinetochore interacting protein 1	1
Kinetochore interacting protein 2	1
Kinetochore interacting protein 5	1
Kinetochore interacting protein 6	1
kinetoplast DNA-associated protein	1
kinetoplast DNA-associated protein, putative	1
kinetoplast poly(A) polymerase 1	1
kinetoplast polyadenylation/uridylation factor 1	1
kinetoplast ribosomal PPR-repeat containing protein 14	1
kinetoplast ribosomal PPR-repeat containing protein 17	1
kinetoplast ribosomal PPR-repeat containing protein 9	1
kinetoplast-associated protein 3	1
kinetoplast-associated protein 4	1
kinetoplastid kinetochore protein 11	1
kinetoplastid kinetochore protein 18	1
kinetoplastid kinetochore protein 19, putative	1
kinetoplastid kinetochore protein 20	1
kinetoplastid kinetochore protein 3, putative	1
kinetoplastid kinetochore protein 4	1
kinetoplastid kinetochore protein 8	1
Kinetoplastid RNA editing protein 1, putative	1
kinteoplast poly(A) polymerase complex 1 subunit	1
KREL1	1
KREL2	1
KREPA5	1
KRI1-like family/KRI1-like family C-terminal, putative	1
kynureninase, putative	1
kynurenine 3-monooxygenase, putative	1
L-2-hydroxyglutarate dehydrogenase, mitochondrial, putative	1
Lariat debranching enzyme, C-terminal domain containing protein, putative	1
lectin (AG38)	1
LETM1 and EF-hand domain-containing protein 1, putative	1
leucine carboxyl methyltransferase, putative	1
leucine rich repeat protein, putative	1
Leucine-rich repeat domain containing protein	1
leucine-rich repeat protein 1 (LRRP1), putative	1
leucine-rich repeat-containing protein	1
Leucine-rich repeat, ribonuclease inhibitor subtype domain-containing protein	1
leucyl-tRNA synthetase, putative	1
Lipase (class 3), putative	1
lipase domain protein, putative	1
lipase-like protein, putative	1
lipid-like atypical dual specificity phosphatase, putative	1
lipoic acid containing carrier protein, putative	1
lipoic acid synthetase, mitochondrial precursor, putative	1
lipoyltransferase, putative	1
LMBR1-like membrane protein, putative	1
Low molecular weight phosphotyrosine protein phosphatase, putative	1
lysophospholipase, putative	1
lysosomal alpha-mannosidase precursor, putative	1
lysosomal/endosomal membrane protein p67	1
lysyl-tRNA synthetase	1
lysyl-tRNA synthetase, putative	1
MA3 domain containing protein, putative	1
Macro domain containing protein, putative	1
Macrocin-O-methyltransferase (TylF), putative	1
magnesium-dependent phosphatase-1/HAD phosphatase, family IIIC, putative	1
mago nashi-like protein	1
major facilitator superfamily, putative	1
major vault protein, putative	1
Mak10 subunit, NatC N(alpha)-terminal acetyltransferase, putative	1
malate dehydrogenase	1
malate dehydrogenase, putative	1
Male sterility protein, putative	1
malic enzyme	1
malic enzyme, putative	1
mannosyltransferase-like protein, putative	1
mannosyltransferase, putative	1
maoC-like dehydratase	1
maoC-like dehydratase, putative	1
MAPK/MAK/MRK overlapping kinase, putative	1
Meckel syndrome type 1 protein, putative	1
Meckelin (Transmembrane protein 67), putative	1
meiosis recombination protein SPO11	1
member of the NOL1/NOP2/sun family of proteins	1
membrane associated protein	1
membrane associated protein, putative	1
membrane protein, putative	1
membrane-associated protein, putative	1
membrane-bound acid phosphatase, putative	1
mercaptopyruvate sulfurtransferase, putative	1
Met-10+ like-protein, putative	1
metacyclin II, putative	1
metal dependent 5???-nucleotidase	1
metallo- peptidase, Clan M- Family M48	1
metallo-beta-lactamase-like protein, putative	1
metallo-peptidase, Clan MA(E) Family M1	1
metallo-peptidase, clan MA(E), family M1, putative	1
metallo-peptidase, clan MA(E), family M41, putative	1
metallo-peptidase, Clan MC, Family M14, putative	1
metallo-peptidase, Clan MG, Family M24	1
metallo-peptidase, Clan MK, Family M67	1
Metallocarboxypeptidase 1	1
Metallopeptidase family M24, putative	1
metalloprotease, putative	1
methyltransferase BTM2-like protein	1
Methyltransferase TYW3, putative	1
methyltransferase, putative	1
mevalonate kinase, putative	1
mevalonate-diphosphate decarboxylase, putative	1
MFS transporter, putative	1
microtubial binding protein	1
microtubule associated protein xmap215	1
Microtubule-associated protein Bicaudal-D, putative	1
Midasin, putative	1
Mini-chromosome maintenance complex-binding protein	1
mismatch repair protein MLH1, putative	1
mismatch repair protein MSH4, putative	1
mismatch repair protein MSH5, putative	1
Mitochondrial ADP/ATP carrier protein 5, putative	1
Mitochondrial ATP synthase epsilon chain, putative	1
Mitochondrial ATP synthase subunit 5	1
mitochondrial calcium uptake 1, putative	1
mitochondrial carrier protein 11	1
mitochondrial DEAD box protein	1
mitochondrial DNA polymerase beta-PAK, putative	1
mitochondrial DNA polymerase beta, putative	1
mitochondrial DNA polymerase I protein C	1
mitochondrial DNA primase, putative	1
mitochondrial DNA topoisomerase II, putative	1
Mitochondrial import inner membrane translocase subunit 10	1
mitochondrial import inner membrane translocase subunit TIM17, putative	1
mitochondrial import inner membrane translocase subunit, putative	1
mitochondrial import receptor subunit	1
Mitochondrial import receptor subunit ATOM46	1
Mitochondrial import receptor subunit ATOM69	1
mitochondrial intermediate peptidase, putative	1
mitochondrial processing peptidase alpha subunit, putative	1
mitochondrial processing peptidase, beta subunit, putative	1
mitochondrial protein 99, putative	1
Mitochondrial pyruvate carrier 1	1
Mitochondrial pyruvate carrier 2	1
mitochondrial ribosomal protein L15	1
mitochondrial ribosomal protein L17	1
Mitochondrial ribosomal protein L27	1
mitochondrial ribosomal protein L28	1
Mitochondrial ribosomal protein L3	1
mitochondrial ribosomal protein L4	1
Mitochondrial ribosomal protein L49	1
Mitochondrial ribosomal protein L51 / S25 / CI-B8 domain containing protein, putative	1
Mitochondrial ribosomal protein L9	1
Mitochondrial ribosomal protein S16	1
Mitochondrial ribosomal protein S18, putative	1
mitochondrial ribosomal protein s34	1
Mitochondrial ribosomal protein S9	1
mitochondrial RNA binding protein 1, putative	1
mitochondrial RNA binding protein 16	1
mitochondrial RNA-binding protein 2, putative	1
Mitochondrial SSU ribosomal protein 29, putative	1
Mitochondrial-processing peptidase subunit alpha	1
mitochondrial-processing peptidase subunit beta, putative	1
mitogen activated protein kinase 2, putative	1
mitogen-activated protein kinase 11, putative	1
mitogen-activated protein kinase 5, putative	1
Mitogen-activated protein kinase 6	1
mitogen-activated protein kinase 9, putative	1
Mitogen-activated protein kinase KFR1	1
mitogen-activated protein kinase kinase 1	1
mitogen-activated protein kinase kinase 4, putative	1
mitogen-activated protein kinase kinase 5	1
mitotic cyclin, putative	1
Mo25-like, putative	1
monoglyceride lipase	1
Monooxygenase, putative	1
monothiol glutaredoxin, putative	1
MORN repeat-containing protein	1
MORN repeat, putative	1
MP24, putative	1
MRB1-associated protein, putative	1
mRNA capping enzyme, beta chain, putative	1
mRNA export factor MEX67	1
mRNA processing protein, putative	1
mRNA transport regulator MTR2, putative	1
MRP protein, putative	1
MSP (Major sperm protein) domain containing protein, putative	1
mu-adaptin 4, putative	1
mucin TcMUCI	1
mucin TcSMUGL, putative	1
Mucin-associated surface protein (MASP), subgroup S011	1
Mucin-associated surface protein (MASP), subgroup S013	1
Mucin-associated surface protein (MASP), subgroup S046	1
Mucin-associated surface protein (MASP), subgroup S058	1
Mucin-associated surface protein (MASP), subgroup S070	1
Mucin-associated surface protein (MASP), subgroup S076	1
Mucin-associated surface protein (MASP), subgroup S122	1
mucin-like glycoprotein	1
multidrug resistance-associated protein, putative (fragment)	1
multiprotein-bridging factor 1, putative	1
Multisite-specific tRNA:(cytosine-C(5))-methyltransferase, putative	1
Mutt-Nudix-related hydrolase 5, putative	1
MYH7B protein, putative	1
MYND finger, putative	1
myo-inositol-1 phosphatase	1
myosin heavy chain	1
myosin heavy chain MYA2-related, putative	1
myosin IB heavy chain, putative	1
N-Acetyl-D-glucosaminylphosphatidylinositol de-N-acetylase, putative	1
N-acetyltransferase complex ARD1 subunit, putative	1
N-acetyltransferase subunit Nat1, putative	1
Na/H antiporter-like protein, putative	1
NAD-dependent glycerol-3-phosphate dehydrogenase N-terminus, putative	1
NAD(P)-dependent oxidoreductase, putative	1
NAD(P)-dependent steroid dehydrogenase protein, putative (fragment)	1
NAD(p)-dependent steroid dehydrogenase-like protein	1
NADH dehydrogenase [ubiquinone] iron-sulfur protein 7, mitochondrial	1
NADH dehydrogenase, putative	1
NADH-dependent fumarate reductase	1
NADH-dependent fumarate reductase, putative (fragment)	1
nadh-ubiquinone oxidoreductase 39 kda subunit	1
NADH-ubiquinone oxidoreductase complex I, 21 kDa subunit, putative	1
NADPH-dependent diflavin oxidoreductase 1	1
NADPH:adrenodoxin oxidoreductase, mitochondrial, putative	1
NEDD8-activating enzyme E1 regulatory subunit, putative	1
neurobeachin/beige-like protein	1
nexin-dynein regulatory complex 2	1
nexin-dynein regulatory complex 4	1
Nicastrin, putative	1
NIMA-related kinase, putative	1
Nin one binding (NOB1) Zn-ribbon like, putative	1
nitrate reductase, putative	1
nitrilase, putative	1
NLE (NUC135) domain/WD domain, G-beta repeat, putative	1
NLI interacting factor-like phosphatase, putative	1
NOL1/NOP2/sun family, putative	1
Nop14-like family, putative	1
Nrap protein, putative	1
NUC173 domain containing protein, putative	1
nuclear cap binding complex subunit CBP110, putative	1
Nuclear Dbf2-related kinase	1
nuclear movement protein, putative	1
Nuclear poly(A) polymerase 2	1
nuclear receptor binding factor, putative	1
nuclear segregation protein, putative	1
nuclear transcription factor, putative	1
nuclear transmembrane protein, putative	1
Nuclease-related domain containing protein, putative	1
nucleobase transporter, putative	1
nucleolar GTP-binding protein 1	1
Nucleolar protein 12 (25kDa), putative	1
Nucleolar protein 136	1
Nucleolar protein 53	1
Nucleolar protein 74	1
nucleolar protein, putative	1
nucleolar RNA binding protein, putative	1
nucleolar RNA helicase II, putative	1
nucleolar RNA-binding protein, putative	1
nucleoporin	1
Nucleoporin NUP119	1
Nucleoporin NUP181	1
Nucleoporin NUP53b	1
Nucleoporin NUP59	1
Nucleoporin NUP89	1
Nucleoporin NUP96	1
nucleoside 2-deoxyribosyltransferase	1
Nucleoside diphosphate kinase 1	1
nucleoside transporter-like, putative	1
NUDIX family hydrolase, putative	1
NUDIX hydrolase 3, putative	1
O-6 methyl-guanine alkyl transferase	1
O-phosphoseryl-tRNA(Sec) selenium transferase, putative	1
Octanoyltransferase, putative	1
Oligomerisation domain containing protein, putative	1
oligopeptidase b	1
oligosaccharyl transferase subunit, putative	1
Optic atrophy 3 protein (OPA3), putative	1
Orc1-like protein	1
origin recognition complex subunit 1 (ORC1), putative	1
orotidine-5-phosphate decarboxylase/orotate phosphoribosyltransferase, putative	1
orthology	1
OSM3-like kinesin, putative	1
Outer arm dynein light chain 7	1
outer dynein arm docking complex, putative	1
oxidoreductase-like protein	1
oxidoreductase-like protein, putative	1
oxysterol-binding protein, putative	1
p-nitrophenylphosphatase, putative	1
P-type H -ATPase, putative (fragment)	1
P21	1
p21-activated kinase 3, putative	1
p21-C-terminal region-binding protein, putative	1
p22 protein precursor, putative	1
p25-alpha, putative	1
P27 protein, putative	1
p450 reductase, putative	1
PA26 p53-induced protein (sestrin), putative	1
palmitoyl acyltransferase 10, putative	1
palmitoyl acyltransferase 11, putative	1
palmitoyl acyltransferase 2, putative	1
palmitoyl acyltransferase 3, putative	1
palmitoyl acyltransferase 4, putative	1
palmitoyl acyltransferase 7, putative	1
palmitoyl acyltransferase 8, putative	1
palmitoyl acyltransferase 9, putative	1
pantothenate kinase subunit, putative	1
paraflagellar rod component par4, putative	1
paraflagellar rod protein 3, putative (fragment)	1
paraflagellar rod protein 5, putative	1
paraflagellar rod protein, putative	1
Paraflagellar Rod Proteome Component 9, putative	1
Paraquat-inducible protein A, putative	1
PB1 domain containing protein, putative	1
Pentatricopeptide repeat protein (PPR), putative	1
Peptidase C19, ubiquitin carboxyl-terminal hydrolase, putative	1
peptidase, putative	1
Peptide chain release factor 1, mitochondrial, putative	1
peptide methionine sulfoxide reductase, putative	1
peptidyl-prolyl cis-trans isomerase	1
Peptidyl-prolyl cis-trans isomerase C, mitochondrial, putative	1
peptidyl-tRNA hydrolase, putative	1
peripherally associated ATOM36	1
permease-like protein, putative	1
peroxidoxin	1
peroxin-2, putative	1
Peroxisomal biogenesis factor 11 (PEX11), putative	1
peroxisomal membrane protein (Pex16), putative	1
peroxisomal membrane protein 4, putative	1
peroxisome biogenesis factor 1, putative	1
peroxisome targeting signal 1 receptor, putative	1
Phage tail fibre repeat, putative	1
phenylalanyl-tRNA synthetase (beta subunit), putative	1
PHF5-like protein, putative	1
PhoD-like phosphatase, putative	1
phosphatase 2C, putative	1
phosphatidic acid phosphatase protein, putative	1
phosphatidylethanolamine-binding protein, putative	1
phosphatidylinositol 3-kinase 2, putative	1
Phosphatidylinositol 3-kinase tor1	1
Phosphatidylinositol 3-kinase tor2	1
phosphatidylinositol 3-kinase vps34-like	1
phosphatidylinositol 3-kinase, putative	1
phosphatidylinositol 3-related kinase, putative	1
phosphatidylinositol 4-kinase alpha, putative	1
phosphatidylinositol 4-kinase, putative	1
Phosphatidylinositol 4-phosphate 5-kinase, putative	1
phosphatidylinositol kinase related protein, putative (fragment)	1
phosphatidylinositol phosphate kinase alpha	1
phosphatidylinositol-4-phosphate 5-kinase	1
phosphatidylinositol-4-phosphate 5-kinase-like protein, putative	1
phosphatidylinositol-4-phosphate 5-kinase-like, putative	1
phosphatidylinositol-4-phosphate 5-kinase, putative	1
phosphatidylinositol/phosphatidylcholine transfer protein, putative	1
phosphatidylserine synthase, putative	1
phosphoacetylglucosamine mutase, putative	1
phosphoadenosine phosphosulfate reductase-like protein, putative	1
phosphoenolpyruvate mutase, putative	1
phosphoglucomutase	1
phosphoglycerate kinase	1
phosphoglycerate mutase protein, putative	1
phosphoglycerate mutase, putative	1
phosphoinositide-specific phospholipase C	1
phospholipid transporting ATPase-like protein, putative	1
phospholipid-translocating ATPase, putative	1
phospholipid-translocating P-type ATPase (flippase), putative	1
phospholipid-transporting ATPase 1-like protein	1
phospholipid-transporting ATPase 1-like protein, putative	1
phospholipid:diacylglycerol acyltransferase, putative	1
phosphomannomutase-like protein, putative	1
phosphomevalonate kinase protein, putative	1
phosphonopyruvate decarboxylase, putative	1
phosphoprotein phosphatase, putative	1
Phosphoseryl-tRNA Kinase, putative	1
phytoene synthase, putative	1
PIF1 helicase-like protein, putative	1
PITH domain-containing protein	1
pitrilysin-like metalloprotease, putative	1
PIWI-like protein	1
plasma-membrane proton-efflux P-type ATPase, putative	1
plectin-like protein, putative	1
Plus-3 domain/Zinc finger, C3HC4 type (RING finger), putative	1
poly(A) export protein, putative	1
poly(ADP-ribose) polymerase, putative	1
polyadenylate-binding protein, putative	1
Polyamine transporter 1, putative	1
Polyketide cyclase / dehydrase and lipid transport, putative	1
polynucleotide kinase 3'-phosphatase, putative	1
polypeptide deformylase-like protein, putative	1
polyprenyl synthase, putative	1
PPPDE putative peptidase domain containing protein, putative	1
PPR repeat family, putative	1
PQ loop repeat, putative	1
PQQ-like domain/WD domain, G-beta repeat/Utp21 specific WD40 associated putative domain containing protein, putative	1
PRA1 family protein, putative	1
pre-mRNA splicing factor, putative	1
Pre-mRNA-splicing factor 38, putative	1
pre-mRNA-splicing factor CWC22, putative	1
Pre-rRNA-processing protein ESF1, putative	1
pre-rrna-processing protein tsr1-like	1
predicted polyubiquitin-B isoform X3	1
predicted tetratricopeptide repeat protein	1
prefoldin subunit 2, putative	1
prefoldin, putative	1
prenyltransferase, putative	1
presenilin-like aspartic peptidase, putative	1
Present in the outer mitochondrial membrane proteome 15	1
Present in the outer mitochondrial membrane proteome 18	1
Present in the outer mitochondrial membrane proteome 23	1
Present in the outer mitochondrial membrane proteome 25	1
Present in the outer mitochondrial membrane proteome 28	1
Present in the outer mitochondrial membrane proteome 33	1
Present in the outer mitochondrial membrane proteome 35	1
Present in the outer mitochondrial membrane proteome 38	1
Present in the outer mitochondrial membrane proteome 41	1
Present in the outer mitochondrial membrane proteome 8	1
primase 2, putative	1
Primase zinc finger/Mcm10 replication factor, putative	1
PrimPol-like protein 1, putative	1
PrimPol-like protein 2, putative	1
probable lysine decarboxylase, putative	1
Probable N6-adenine methyltransferase, putative	1
Programmed cell death protein 2, C-terminal putative domain containing protein, putative	1
prohibitin, putative	1
proliferative cell nuclear antigen (PCNA), putative	1
proliferator-activated receptor-interacting protein (PRIP) interacting protein (PIMT), putative	1
Proline dehydrogenase, mitochondrial	1
proline racemase	1
prolyl endopeptidase	1
proteasome 26S non-ATPase subunit 9, putative	1
proteasome alpha 3 subunit, putative	1
proteasome alpha 7 subunit, putative	1
proteasome beta 2 subunit, putative	1
proteasome beta 3 subunit, putative	1
proteasome beta 6 subunit, putative	1
proteasome beta 7 subunit, putative	1
proteasome beta-1 subunit, putative	1
proteasome regulatory ATPase subunit 2, putative	1
proteasome regulatory non-ATPase subunit 6	1
proteasome regulatory non-ATPase subunit 6, putative	1
proteasome subunit beta type-2, putative	1
protein disulfide isomerase 2	1
protein farnesyltransferase, putative	1
Protein kinase domain, putative	1
protein kinase Wee90	1
protein kinase, putative,serine/threonine protein kinase, putative (fragment)	1
protein kinase,NIMA/Nek Serine/threonine-protein kinase family, putative	1
protein mkt1, putative	1
Protein of unknown function (DUF1637), putative	1
Protein of unknown function (DUF1674), putative	1
Protein of unknown function (DUF2012), putative	1
Protein of unknown function (DUF2453), putative	1
Protein of unknown function (DUF2817), putative	1
Protein of unknown function (DUF2870), putative	1
Protein of unknown function (DUF3128), putative	1
Protein of unknown function (DUF3522), putative	1
Protein of unknown function (DUF3592), putative	1
Protein of unknown function (DUF3648), putative	1
Protein of unknown function (DUF3735), putative	1
Protein of unknown function (DUF3773), putative	1
Protein of unknown function (DUF523), putative	1
Protein of unknown function (DUF667), putative	1
Protein of unknown function (DUF788), putative	1
Protein of unknown function (DUF971), putative	1
Protein of unknown function DUF84, putative	1
protein phosphatase 1	1
protein phosphatase 1, regulatory subunit, putative	1
protein phosphatase 2A regulatory subunit, putative	1
protein phosphatase 2A, putative	1
protein phosphatase inhibitor, putative	1
protein transport protein SEC13	1
protein transport protein Sec24A, putative	1
protein transport protein SEC61 subunit alpha, putative	1
protein transport protein YIF1, putative	1
protoheme IX farnesyltransferase, putative	1
proton motive ATPase 1 (fragment)	1
Prp18 domain containing protein, putative	1
pseudouridylate synthase-like protein, putative	1
PSP1 C-terminal conserved region, putative	1
PSP1-like protein, putative	1
pteridine reductase 1	1
PTP1-interacting protein, 39 kDa, putative	1
PUF nine target 1	1
Pumilio homology domain family member 8	1
pumilio/PUF RNA binding protein 2, putative	1
pumilio/PUF RNA binding protein 4, putative	1
pumilio/PUF RNA binding protein 5, putative	1
pumilio/PUF RNA binding protein 6	1
pumilio/PUF RNA binding protein 7, putative	1
pumilio/PUF RNA binding protein 9, putative	1
puromycin-sensitive aminopeptidase-like protein, putative	1
putative A/G-specific adenine glycosylase	1
putative aspartate carbamoyltransferase	1
putative ATP-dependent Clp protease subunit, heat shock protein 104 (HSP104)	1
putative ATP-dependent RNA helicase	1
putative ATP-dependent RNA helicase, fragment (fragment)	1
putative coatomer delta subunit	1
putative cystathionine beta-synthase	1
putative epsin	1
putative expression site-associated gene (ESAG-like) protein	1
putative folate/pteridine transporter	1
putative glycosylphosphatidylinositol-specific phospholipase C	1
Putative intraflagellar transport protein A1	1
Putative intraflagellar transport protein C3	1
putative kinetoplast ribosomal PPR-repeat containing protein 3	1
putative kinetoplastid kinetochore protein 2	1
Putative methyltransferase, putative	1
putative Mg++ transporter	1
putative microtubule-associated protein	1
putative mitochondrial RNA binding complex 1 subunit	1
putative molybdenum cofactor biosynthesis protein	1
putative mucin TcMUCII	1
putative multidrug resistance-associated protein	1
putative myosin heavy chain kinase A	1
putative oligosaccharyl transferase subunit	1
Putative papain-like cysteine peptidase (DUF1796), putative	1
putative paraflagellar rod protein 3	1
putative plectin	1
putative Protein kinase domain	1
putative R27-2 protein	1
putative serine/threonine protein kinase (fragment)	1
putative superoxide dismutase	1
putative syntaxin binding protein 1	1
putative trans-acting enoyl reductase MT2525	1
putative ubiquitin-protein ligase	1
putative vacuolar ATP synthase 16 kDa proteolipid subunit	1
putative vesicle transport v-SNARE 11	1
Putative zinc finger motif, C2HC5-type/ASCH domain containing protein, putative	1
pyridine nucleotide-disulphide oxidoreductase, putative	1
pyridoxal kinase, putative	1
pyroglutamyl-peptidase I, putative	1
pyrroline-5-carboxylate synthetase-like protein	1
pyruvate dehydrogenase E1 beta subunit, putative	1
pyruvate kinase 2, putative	1
Pyruvate transporter, putative	1
quiescin sulfhydryl oxidase (QSOX)	1
quiescin sulfhydryl oxidase, putative	1
quinone oxidoreductase, putative	1
quinonoid dihydropteridine reductase, putative	1
R3H domain containing protein, putative	1
R3H-associated N-terminal domain containing protein, putative	1
RAB GDP dissociation inhibitor alpha, putative	1
Rab5-interacting protein (Rab5ip), putative	1
rab6 GTPase activating protein, putative	1
rab7 GTP binding protein, putative	1
Radial spoke protein 11	1
radial spoke protein 3, putative	1
radical SAM domain protein, putative	1
Raptor N-terminal CASPase like domain containing protein, putative	1
Ras-induced vulval development antagonist, putative	1
ras-related protein rab, putative	1
Ras-related protein Rab1A	1
ras-related protein Rab21, putative	1
Ras-related protein Rab4	1
Ras-related protein Rab5A, putative	1
RAVE protein 1 C terminal, putative	1
receptor protein kinase, putative	1
recombination initiation protein NBS1, putative	1
regulator of chromosome condensation (RCC1), putative	1
regulator of chromosome condensation 1-like protein	1
Regulator of Vps4 activity in the MVB pathway, putative	1
Regulatory particle triple-A ATPase subunit 6	1
Regulatory subunit of type II PKA R-subunit, putative	1
Repeat of unknown function (DUF1126), putative	1
replication Factor A 28 kDa subunit, putative	1
replication factor A, 51kDa subunit, putative	1
Replication Factor C Subunit 1-related protein	1
replication factor C subunit 3, putative	1
replication factor C, subunit 4, putative	1
retrotransposon hot spot (RHS) protein	1
rhomboid-like protein	1
ribokinase, putative	1
ribonuclease H, putative	1
ribonuclease HII, putative	1
ribonuclease inhibitor- like protein	1
ribonuclease inhibitor, putative	1
ribonucleoprotein p18, mitochondrial precursor, putative	1
ribonucleoside-diphosphate reductase small chain, putative	1
ribose 5-phosphate isomerase, putative	1
ribosomal P protein AGP2beta-1, putative	1
ribosomal protein L13, putative	1
Ribosomal protein L1p/L10e family, putative	1
ribosomal protein L2, putative	1
ribosomal protein L22p/L17e, putative	1
ribosomal protein L36, putative	1
ribosomal protein L39, putative	1
ribosomal protein S25, putative	1
ribosomal protein S6, putative	1
ribosomal protein, putative	1
ribosomal RNA adenine dimethylase family protein, putative	1
ribosomal RNA methyltransferase, putative	1
ribosomal RNA processing protein 4, putative	1
Ribosomal RNA processing protein 41A	1
ribosomal RNA processing protein 41B, putative	1
ribosomal RNA processing protein 6	1
ribosomal RNA-processing protein 8, putative	1
ribosome biogenesis protein TSR3, putative	1
ribosome biogenesis regulatory protein (RRS1), putative	1
ribosome production factor 1, putative	1
Ribosome production factor 2-like protein	1
ribulose-5-phosphate 3-epimerase, putative	1
ribulose-phosphate 3-epimerase, putative	1
Right handed beta helix region/Periplasmic copper-binding protein (NosD), putative	1
Ring finger domain/PHD-finger, putative	1
RING-H2 zinc finger, putative	1
RNA capping enzyme, cytoplasmic	1
RNA decapping enzyme, putative	1
RNA editing complex protein MP18, putative	1
RNA editing complex protein MP46, putative	1
RNA editing complex protein MP63, putative	1
RNA editing complex protein MP67, putative	1
RNA editing complex protein MP90	1
RNA helicase	1
RNA polymerase B subunit RPB8, putative	1
RNA polymerase I second largest subunit	1
RNA polymerase II, putative	1
RNA polymerase III transcription factor (TF)IIIC subunit, putative	1
RNA polymerase-like protein, putative	1
RNA processing endonuclease 1, putative	1
RNA re-capping enzyme, cytoplasmic	1
RNA-binding protein 14	1
RNA-binding protein 27, putative	1
RNA-binding protein 29, putative	1
RNA-binding protein 34, putative	1
RNA-binding protein 4, putative	1
RNA-binding protein 5, putative	1
RNA-binding protein 6, putative	1
RNA-editing complex protein	1
RNA-editing complex protein MP100, putative	1
Roadblock/LC7 domain containing protein, putative	1
rRNA dimethyltransferase, putative	1
rRNA processing protein, putative	1
Rtr1/RPAP2 family, putative	1
S-adenosyl-methyltransferase mraW-like protein, putative	1
S-adenosylmethionine synthetase, putative	1
SAC3/GANP/Nin1/mts3/eIF-3 p25 family, putative	1
Sarcalumenin, putative	1
Sas10/Utp3/C1D family/Sas10 C-terminal domain containing protein, putative	1
Sec61beta family, putative	1
Sedlin, N-terminal conserved region, putative	1
sedoheptulose-1,7-bisphosphatase, putative	1
Sel1 repeat, putative	1
selenophosphate synthetase, putative	1
SelR domain containing protein, putative	1
SEP domain/UBX domain containing protein, putative	1
septum formation inhibitor, Maf-like protein, putative	1
ser/thr protein phosphatase, putative	1
serine carboxypeptidase S28, putative	1
serine hydroxymethyltransferase, putative	1
serine peptidase clan SF, family S26B, putative	1
Serine peptidase, Clan SC, Family S09X, putative	1
serine peptidase, Clan SC, Family S10, putative	1
serine peptidase, clan SC, family S9A-like protein, putative	1
serine peptidase, Clan SC, Family S9B	1
serine peptidase, Clan SJ, family S16, putative	1
serine peptidase, putative	1
serine-alanine-and proline-rich protein, putative (fragment)	1
serine-threonine dehydratase, putative	1
Serine-threonine kinase receptor-associated protein, putative	1
serine/threonine protein kinase	1
serine/threonine protein kinase RIO1, putative	1
serine/threonine protein kinase, putative (fragment)	1
Serine/threonine protein phosphatase 2B, putative	1
serine/threonine protein phosphatase type 5	1
serine/threonine protein phosphatase type 5, putative	1
serine/threonine protein phosphatase, putative (fragment)	1
serine/threonine-protein kinase NAK, putative	1
Serine/threonine-protein kinase NEK10, putative	1
Serine/threonine-protein kinase NEK15, putative	1
Serine/threonine-protein kinase NEK20, putative	1
Serine/threonine-protein kinase NEK22, putative	1
Serine/threonine-protein kinase NEK6, putative	1
short chain 3-hydroxyacyl-CoA dehydrogenase, putative	1
short chain dehydrogenase, putative	1
short chain dehydrogenase/reductase, putative	1
SHQ1 protein, putative	1
Shwachman-Bodian-Diamond syndrome (SBDS) protein/SBDS protein C-terminal domain containing protein, putative	1
sigma-adaptin 3, putative	1
signal peptidase subunit, putative	1
signal peptide peptidase, putative	1
signal recognition particle protein, putative	1
signal recognition particle receptor beta subunit, putative	1
signal recognition particle receptor like protein, putative	1
signal recognition particle, putative	1
SKP1-like protein	1
Small acidic protein family, putative	1
small G-protein, putative	1
small glutamine-rich tetratricopeptide repeat protein, putative	1
small GTP-binding protein domain containing protein, putative	1
small GTP-binding protein Rab11, putative,Rab11 GTPase, putative	1
small GTP-binding protein Rab18, putative	1
small GTP-binding protein Rab28, putative	1
small GTP-binding protein RAB6	1
small GTPase, putative	1
small myristoylated protein 1-1	1
small myristoylated protein 1-2	1
small nuclear ribonucleoprotein Sm-E, putative	1
small nuclear ribonucleoprotein Sm-F, putative	1
small nuclear RNA gene activation protein (SNAP) 50, putative	1
SMP-30/Gluconolaconase/LRE-like region, putative	1
SNARE associated Golgi protein, putative	1
SNARE domain-containing protein, putative	1
SNARE protein, putative	1
SNF1-related protein kinase, putative	1
SNF2 DNA repair protein	1
SNF2 family helicase-like protein, putative	1
Soluble NSF attachment protein, SNAP, putative	1
Spastin, putative	1
sphingomyelin/ceramide phosphorylethanolamine synthase, bifunctional	1
Sphingosine kinase	1
sphingosine-1-phosphate phosphatase, putative	1
Spindle assembly abnormal 4	1
spliceosomal U5 snRNP-specific protein, putative	1
Splicing factor 3B subunit 10 (SF3b10), putative	1
splicing factor TSR1, putative	1
SpoU rRNA Methylase family, putative	1
SPRY domain/HECT-domain (ubiquitin-transferase), putative	1
SRP19 protein, putative	1
SRP40, C-terminal domain containing protein, putative	1
stage-specific surface protein GP82	1
START domain containing protein, putative	1
STE/STE20 serine/threonine-protein kinase, putative	1
sterol C-24 reductase, putative	1
Stress responsive A/B Barrel Domain, putative	1
stress-induced protein sti1, putative	1
stress-inducible protein STI1-like, putative	1
structural maintenance of chromosome (SMC) family protein, putative	1
structural maintenance of chromosome (SMC), putative	1
structural maintenance of chromosome protein 4, putative (fragment)	1
subtilisin peptidase	1
subtilisin-like serine peptidase, putative	1
Succinate dehydrogenase [ubiquinone] flavoprotein subunit, mitochondrial	1
succinate dehydrogenase cytochrome B subunit	1
succinate dehydrogenase flavoprotein subunit	1
succinate dehydrogenase subunit 7	1
succinyl-CoA synthetase alpha subunit, putative	1
succinyl-coA:3-ketoacid-coenzyme A transferase, mitochondrial precursor, putative	1
Sucrase/ferredoxin-like, putative	1
Sulfate transporter N-terminal domain with GLY motif/Sulfate transporter family, putative	1
superoxide dismutase, putative	1
surface antigen 2 (CA-2), putative	1
surface antigen TASV-A1 (TASV-A1)	1
Surfeit locus protein 6, putative	1
Surp module, putative	1
survival of motor neuron (SMN)-like protein	1
SWI/SNF-related helicase, putative	1
Sybindin-like family, putative	1
synaptobrevin-type transport protein	1
synaptobrevin, putative	1
synaptojanin (N-terminal domain), putative	1
synaptotagmin, putative	1
syntaxin binding protein 1	1
[truncated: 198 more rows]
